# Supplementary material for: Effect of Root Moisture Content and Diameter on Root Tensile Properties
Source: PLoS One. 2016 Mar 22;11(3):e0151791. doi: 10.1371/journal.pone.0151791 (PMC4803321; doi:10.1371/journal.pone.0151791)
Supplement: S1 File — (XLSX) [file pone.0151791.s001.xlsx]

## Sheet: Betula platyphylla
Diameter class	tensile force	moisture class	tensile strength	1/n force	diameter		log10(1/n force)
1	0.032	1	11.9047	31.25	1.85	-0.85123	1.49485
1	0.05	1	19.0098	20	1.83	-0.580258	1.30103
1	0.028	1	25.1753	35.7143	1.19	0.438247	1.55284
1	0.034	1	26.8399	29.4118	1.27	0.528666	1.46852
1	0.032	1	18.855	31.25	1.47	-0.588087	1.49485
1	0.014	1	16.1681	71.4286	1.05	-0.705345	1.85387
1	0.038	1	30.1386	26.3158	1.27	0.639192	1.42022
1	0.024	1	21.2207	41.6667	1.2	-0.44227	1.61979
1	0.058	1	22.5414	17.2414	1.81	-0.297143	1.23657
1	0.048	2	27.1624	20.8333	1.5	0.542383	1.31876
1	0.051	2	26.344	19.6078	1.57	0.505647	1.29243
1	0.048	2	27.1624	20.8333	1.5	0.542383	1.31876
1	0.011	2	14.0056	90.9091	1	-0.783678	1.95861
1	0.068	2	24.7592	14.7059	1.87	0.407266	1.16749
1	0.063	2	27.7557	15.873	1.7	0.565508	1.20066
1	0.034	2	30.57	29.4118	1.19	0.650171	1.46852
1	0.048	2	21.3982	20.8333	1.69	-0.427639	1.31876
1	0.031	2	19.0347	32.2581	1.44	-0.578983	1.50864
1	0.034	3	39.2654	29.4118	1.05	0.796051	1.46852
1	0.072	3	29.9341	13.8889	1.75	0.633779	1.14267
1	0.069	3	35.7853	14.4928	1.57	0.750232	1.16115
1	0.026	3	33.1042	38.4615	1	0.705042	1.58503
1	0.046	3	31.0912	21.7391	1.37	0.662714	1.33724
1	0.04	3	23.5687	25	1.47	0.263644	1.39794
1	0.049	3	33.7309	20.4082	1.36	0.716589	1.3098
1	0.039	3	23.6178	25.641	1.45	0.273261	1.40894
1	0.025	3	28.831	40	1.05	0.60193	1.60206
1	0.032	4	32.4806	31.25	1.12	0.692847	1.49485
1	0.073	4	31.0557	13.6986	1.73	0.661883	1.13668
1	0.048	4	36.7259	20.8333	1.29	0.763826	1.31876
1	0.024	4	26.6903	41.6667	1.07	0.521985	1.61979
1	0.051	4	28.7356	19.6078	1.5	0.598939	1.29243
1	0.04	4	30.6619	25	1.29	0.65244	1.39794
1	0.042	4	27.2837	23.8095	1.4	0.547319	1.37675
1	0.056	4	24.9646	17.8571	1.69	0.423199	1.25181
1	0.041	5	23.5137	24.3902	1.49	0.251937	1.38722
1	0.071	5	34.8752	14.0845	1.61	0.736055	1.14874
1	0.046	5	29.5693	21.7391	1.41	0.623765	1.33724
1	0.055	5	26.2874	18.1818	1.63	0.502852	1.25964
1	0.035	5	28.3117	28.5714	1.25	0.585114	1.45593
1	0.051	5	27.5648	19.6078	1.53	0.558338	1.29243
1	0.07	5	34.8301	14.2857	1.6	0.735324	1.1549
1	0.062	5	40.2759	16.129	1.4	0.807344	1.20761
1	0.062	5	38.6038	16.129	1.43	0.788218	1.20761
1	0.045	6	27.2513	22.2222	1.45	0.546009	1.34679
1	0.088	6	36.2256	11.3636	1.76	0.756722	1.05552
1	0.105	6	34.19	9.52381	1.98	0.724636	0.978811
1	0.08	6	34.0336	12.5	1.73	0.721931	1.09691
1	0.048	6	26.1077	20.8333	1.53	0.493715	1.31876
1	0.08	6	32.4138	12.5	1.77	0.691496	1.09691
1	0.057	6	23.971	17.5439	1.74	0.32787	1.24413
1	0.054	6	35.5856	18.5185	1.39	0.747212	1.26761
1	0.021	7	18.8815	47.619	1.19	-0.586759	1.67778
1	0.024	7	25.2543	41.6667	1.1	0.443603	1.61979
1	0.035	7	20.0727	28.5714	1.49	-0.521408	1.45593
1	0.027	7	28.9348	37.037	1.09	0.60514	1.56864
1	0.019	7	10.8966	52.6316	1.49	-0.881058	1.72125
1	0.066	7	21.8747	15.1515	1.96	-0.383115	1.18046
1	0.048	7	15.5891	20.8333	1.98	-0.72737	1.31876
1	0.044	7	22.7281	22.7273	1.57	-0.26202	1.35655
1	0.037	7	15.3828	27.027	1.75	-0.735014	1.4318
2	0.168	1	30.9249	5.95238	2.63	0.658793	0.774691
2	0.104	1	30.9032	9.61538	2.07	0.658276	0.982967
2	0.06	1	9.74418	16.6667	2.8	-0.912999	1.22185
2	0.109	1	24.918	9.17431	2.36	0.419699	0.962574
2	0.126	1	23.732	7.93651	2.6	0.293289	0.899629
2	0.112	1	25.3882	8.92857	2.37	0.452347	0.950782
2	0.106	1	26.898	9.43396	2.24	0.531202	0.974694
2	0.126	1	32.5518	7.93651	2.22	0.694277	0.899629
2	0.07	1	18.9273	14.2857	2.17	-0.584449	1.1549
2	0.098	1	20.7876	10.2041	2.45	-0.474792	1.00877
2	0.084	1	23.1373	11.9048	2.15	-0.0527839	1.07572
2	0.112	1	16.0582	8.92857	2.98	-0.709596	0.950782
2	0.071	1	16.5096	14.0845	2.34	-0.691928	1.14874
2	0.116	1	28.6627	8.62069	2.27	0.596622	0.935542
2	0.084	1	16.7089	11.9048	2.53	-0.683937	1.07572
2	0.116	1	25.4293	8.62069	2.41	0.454956	0.935542
2	0.042	1	13.369	23.8095	2	-0.804937	1.37675
2	0.056	1	15.2824	17.8571	2.16	-0.7387	1.25181
2	0.098	1	23.3836	10.2041	2.31	0.218586	1.00877
2	0.068	2	21.6451	14.7059	2	-0.40568	1.16749
2	0.092	2	20.8546	10.8696	2.37	-0.470014	1.03621
2	0.136	2	25.0344	7.35294	2.63	0.428319	0.866461
2	0.064	2	20.3718	15.625	2	-0.502778	1.19382
2	0.101	2	21.2501	9.90099	2.46	-0.439902	0.995679
2	0.12	2	21.9222	8.33333	2.64	-0.378135	0.920819
2	0.204	2	37.8388	4.90196	2.62	0.778689	0.69037
2	0.089	2	21.9912	11.236	2.27	-0.370672	1.05061
2	0.144	2	29.8105	6.94444	2.48	0.630438	0.841638
2	0.082	2	19.2315	12.1951	2.33	-0.568764	1.08619
2	0.131	2	30.2027	7.63359	2.35	0.640859	0.882729
2	0.164	2	29.7346	6.09756	2.65	0.628361	0.785156
2	0.106	2	23.2371	9.43396	2.41	0.160796	0.974694
2	0.077	2	22.4444	12.987	2.09	-0.312597	1.11351
2	0.084	2	23.354	11.9048	2.14	0.209362	1.07572
2	0.099	2	31.5127	10.101	2	0.672331	1.00436
2	0.123	2	35.1763	8.13008	2.11	0.740865	0.910095
2	0.184	2	27.6657	5.43478	2.91	0.562157	0.735182
2	0.105	2	19.0374	9.52381	2.65	-0.578846	0.978811
2	0.136	3	29.3249	7.35294	2.43	0.616782	0.866461
2	0.149	3	34.3527	6.71141	2.35	0.727409	0.826814
2	0.209	3	36.7749	4.78469	2.69	0.764508	0.679854
2	0.069	3	21.9634	14.4928	2	-0.373711	1.16115
2	0.063	3	19.8545	15.873	2.01	-0.53434	1.20066
2	0.117	3	32.2269	8.54701	2.15	0.687667	0.931814
2	0.144	3	30.0524	6.94444	2.47	0.636925	0.841638
2	0.101	3	30.6002	9.90099	2.05	0.650919	0.995679
2	0.101	3	22.141	9.90099	2.41	-0.353427	0.995679
2	0.105	3	23.4047	9.52381	2.39	0.2247	0.978811
2	0.136	3	30.57	7.35294	2.38	0.650171	0.866461
2	0.12	3	35.3154	8.33333	2.08	0.743047	0.920819
2	0.089	3	22.7872	11.236	2.23	-0.248764	1.05061
2	0.126	3	26.0842	7.93651	2.48	0.492489	0.899629
2	0.168	3	27.2837	5.95238	2.8	0.547319	0.774691
2	0.104	3	27.6093	9.61538	2.19	0.560029	0.982967
2	0.221	3	33.4585	4.52489	2.9	0.711652	0.655608
2	0.133	4	41.0932	7.5188	2.03	0.815933	0.876148
2	0.117	4	31.3461	8.54701	2.18	0.668583	0.931814
2	0.133	4	27.3126	7.5188	2.49	0.548478	0.876148
2	0.233	4	36.7815	4.29185	2.84	0.764599	0.632644
2	0.104	4	26.1564	9.61538	2.25	0.496233	0.982967
2	0.115	4	35.1842	8.69565	2.04	0.740989	0.939302
2	0.055	4	17.3333	18.1818	2.01	-0.658053	1.25964
2	0.148	4	32.7152	6.75676	2.4	0.697522	0.829738
2	0.111	4	29.4676	9.00901	2.19	0.620887	0.954677
2	0.169	4	32.3264	5.91716	2.58	0.689714	0.772113
2	0.146	4	24.0532	6.84932	2.78	0.338153	0.835647
2	0.081	4	22.52	12.3457	2.14	-0.300692	1.09151
2	0.166	4	28.7793	6.0241	2.71	0.600313	0.779892
2	0.114	4	29.1881	8.77193	2.23	0.61277	0.943095
2	0.142	4	33.8824	7.04225	2.31	0.719281	0.847712
2	0.18	4	28.0189	5.55556	2.86	0.575012	0.744727
2	0.196	4	32.7603	5.10204	2.76	0.698409	0.707744
2	0.086	5	27.1029	11.6279	2.01	0.539918	1.0655
2	0.279	5	41.3574	3.58423	2.93	0.818613	0.554396
2	0.16	5	34.7856	6.25	2.42	0.7346	0.79588
2	0.181	5	32.8169	5.52486	2.65	0.699514	0.742321
2	0.168	5	34.7789	5.95238	2.48	0.734491	0.774691
2	0.174	5	36.3133	5.74713	2.47	0.757987	0.759451
2	0.15	5	24.891	6.66667	2.77	0.417643	0.823909
2	0.075	5	24.1262	13.3333	1.99	0.346753	1.12494
2	0.124	5	37.9377	8.06452	2.04	0.779951	0.906578
2	0.095	5	28.7823	10.5263	2.05	0.600409	1.02228
2	0.144	5	38.9362	6.94444	2.17	0.792199	0.841638
2	0.226	5	40.9757	4.42478	2.65	0.814727	0.645892
2	0.199	5	37.1948	5.02513	2.61	0.770241	0.701147
2	0.105	5	24.4156	9.52381	2.34	0.377052	0.978811
2	0.168	5	29.7817	5.95238	2.68	0.629653	0.774691
2	0.223	5	32.6265	4.4843	2.95	0.695768	0.651695
2	0.212	5	34.4294	4.71698	2.8	0.728703	0.673664
2	0.186	6	26.668	5.37634	2.98	0.52097	0.730487
2	0.134	6	22.5605	7.46269	2.75	-0.293905	0.872895
2	0.156	6	29.1577	6.41026	2.61	0.61187	0.806875
2	0.114	6	20.9847	8.77193	2.63	-0.460481	0.943095
2	0.136	6	30.8285	7.35294	2.37	0.656487	0.866461
2	0.151	6	37.5854	6.62252	2.26	0.775413	0.821023
2	0.166	6	23.8005	6.0241	2.98	0.304054	0.779892
2	0.119	6	21.2537	8.40336	2.67	-0.439612	0.924453
2	0.126	6	34.0691	7.93651	2.17	0.722549	0.899629
2	0.143	6	32.4153	6.99301	2.37	0.691525	0.844664
2	0.17	6	29.9126	5.88235	2.69	0.633201	0.769551
2	0.143	6	27.7822	6.99301	2.56	0.566482	0.844664
2	0.148	6	31.3935	6.75676	2.45	0.669657	0.829738
2	0.216	6	32.9282	4.62963	2.89	0.701675	0.665546
2	0.06	6	19.0986	16.6667	2	-0.575696	1.22185
2	0.185	6	26.5246	5.40541	2.98	0.514329	0.732828
2	0.153	6	29.9586	6.53595	2.55	0.634433	0.815309
2	0.106	6	22.8562	9.43396	2.43	-0.23128	0.974694
2	0.065	7	17.7385	15.3846	2.16	-0.640482	1.18709
2	0.075	7	13.8057	13.3333	2.63	-0.790431	1.12494
2	0.091	7	13.0472	10.989	2.98	-0.815414	1.04096
2	0.092	7	18.3002	10.8696	2.53	-0.614931	1.03621
2	0.094	7	17.4355	10.6383	2.62	-0.65368	1.02687
2	0.047	7	6.73869	21.2766	2.98	-0.980879	1.3279
2	0.106	7	22.6692	9.43396	2.44	-0.274057	0.974694
2	0.117	7	18.4697	8.54701	2.84	-0.606917	0.931814
2	0.164	7	26.4449	6.09756	2.81	0.510541	0.785156
2	0.125	7	24.4305	8	2.55	0.378472	0.90309
2	0.086	7	15.2454	11.6279	2.68	-0.74005	1.0655
2	0.095	7	18.4567	10.5263	2.56	-0.607537	1.02228
2	0.125	7	19.5943	8	2.85	-0.549129	0.90309
2	0.115	7	27.9214	8.69565	2.29	0.57154	0.939302
2	0.085	7	21.1891	11.7647	2.26	-0.444784	1.07058
2	0.231	7	24.26	4.329	3.48	0.361437	0.636388
2	0.165	7	29.4694	6.06061	2.67	0.620939	0.782516
2	0.034	7	17.212	29.4118	1.59	-0.663188	1.46852
2	0.05	7	9.6386	20	2.57	-0.915798	1.30103
3	0.2	1	18.8038	5	3.68	-0.590642	0.69897
3	0.199	1	22.8494	5.02513	3.33	-0.233112	0.701147
3	0.215	1	22.9991	4.65116	3.45	-0.1831	0.667562
3	0.198	1	23.1498	5.05051	3.3	0.0733051	0.703335
3	0.123	1	13.0064	8.13008	3.47	-0.816732	0.910095
3	0.269	1	27.1773	3.71747	3.55	0.542992	0.570248
3	0.262	1	28.3546	3.81679	3.43	0.586553	0.581699
3	0.323	1	26.3584	3.09598	3.95	0.506353	0.490797
3	0.198	1	25.898	5.05051	3.12	0.482509	0.703335
3	0.166	1	23.3284	6.0241	3.01	0.200659	0.779892
3	0.174	1	15.2619	5.74713	3.81	-0.739447	0.759451
3	0.327	1	26.284	3.0581	3.98	0.502685	0.485452
3	0.07	1	19.2744	14.2857	2.15	-0.566497	1.1549
3	0.198	1	21.0583	5.05051	3.46	-0.454939	0.703335
3	0.219	1	20.7025	4.56621	3.67	-0.480748	0.659556
3	0.163	1	22.7554	6.13497	3.02	-0.256069	0.787812
3	0.205	1	20.7113	4.87805	3.55	-0.480136	0.688246
3	0.172	1	19.2832	5.81395	3.37	-0.56603	0.764472
3	0.131	1	18.4098	7.63359	3.01	-0.609768	0.882729
3	0.243	1	34.1494	4.11523	3.01	0.723937	0.614394
3	0.193	2	25.7366	5.18135	3.09	0.47344	0.714443
3	0.256	2	24.2001	3.90625	3.67	0.355032	0.59176
3	0.337	2	31.8572	2.96736	3.67	0.679872	0.47237
3	0.051	2	6.22408	19.6078	3.23	-0.988876	1.29243
3	0.251	2	21.9007	3.98406	3.82	-0.380406	0.600326
3	0.202	2	24.2006	4.9505	3.26	0.355083	0.694649
3	0.261	2	34.1383	3.83142	3.12	0.723745	0.583359
3	0.32	2	26.9253	3.125	3.89	0.532385	0.49485
3	0.282	2	23.1295	3.5461	3.94	-0.078436	0.549751
3	0.23	2	21.0485	4.34783	3.73	-0.455687	0.638272
3	0.231	2	22.6943	4.329	3.6	-0.269054	0.636388
3	0.265	2	21.1939	3.77358	3.99	-0.444404	0.576754
3	0.229	2	20.4062	4.36681	3.78	-0.500563	0.640165
3	0.263	2	26.5711	3.80228	3.55	0.516504	0.580044
3	0.21	2	28.0035	4.7619	3.09	0.574469	0.677781
3	0.252	2	22.9386	3.96825	3.74	-0.206223	0.598599
3	0.111	2	13.1367	9.00901	3.28	-0.81252	0.954677
3	0.211	2	28.1369	4.73934	3.09	0.57914	0.675718
3	0.306	2	30.0626	3.26797	3.6	0.637195	0.514279
3	0.143	2	20.2304	6.99301	3	-0.511728	0.844664
3	0.201	3	24.8368	4.97512	3.21	0.413451	0.696804
3	0.206	3	23.6531	4.85437	3.33	0.279786	0.686133
3	0.279	3	27.108	3.58423	3.62	0.540128	0.554396
3	0.254	3	30.2446	3.93701	3.27	0.641943	0.595166
3	0.272	3	29.9586	3.67647	3.4	0.634433	0.565431
3	0.217	3	19.235	4.60829	3.79	-0.568579	0.66354
3	0.19	3	23.7729	5.26316	3.19	0.299818	0.721246
3	0.053	3	16.8009	18.8679	2	-0.680208	1.27572
3	0.337	3	27.7816	2.96736	3.93	0.566461	0.47237
3	0.09	3	20.9837	11.1111	2.34	-0.46056	1.04576
3	0.2	3	26.67	5	3.09	0.521061	0.69897
3	0.388	3	36.4843	2.57732	3.68	0.760431	0.411168
3	0.235	3	29.5886	4.25532	3.18	0.624305	0.628932
3	0.228	3	26.6574	4.38596	3.3	0.520484	0.642065
3	0.119	3	13.4208	8.40336	3.36	-0.803235	0.924453
3	0.299	3	30.2082	3.34448	3.55	0.641001	0.524329
3	0.239	3	21.9898	4.1841	3.72	-0.370818	0.621602
3	0.186	3	23.1272	5.37634	3.2	-0.083545	0.730487
3	0.239	3	32.2873	4.1841	3.07	0.688911	0.621602
3	0.187	3	16.9313	5.34759	3.75	-0.674873	0.728158
3	0.376	4	40.795	2.65957	3.43	0.812853	0.424812
3	0.215	4	26.9009	4.65116	3.19	0.531329	0.667562
3	0.294	4	36.5559	3.40136	3.2	0.761444	0.531653
3	0.219	4	29.0156	4.56621	3.1	0.607602	0.659556
3	0.573	4	35.6734	1.7452	4.52	0.748545	0.241845
3	0.306	4	27.4125	3.26797	3.77	0.552439	0.514279
3	0.445	4	36.4987	2.24719	3.94	0.760635	0.35164
3	0.311	4	31.7776	3.21543	3.53	0.678154	0.50724
3	0.351	4	41.7947	2.849	3.27	0.82295	0.454693
3	0.155	4	28.5698	6.45161	2.63	0.593636	0.809668
3	0.313	4	27.8914	3.19489	3.78	0.570462	0.504456
3	0.263	4	23.4359	3.80228	3.78	0.233173	0.580044
3	0.252	4	30.3769	3.96825	3.25	0.645328	0.598599
3	0.295	4	33.469	3.38983	3.35	0.711844	0.530178
3	0.273	4	32.3091	3.663	3.28	0.689359	0.563837
3	0.274	4	31.8423	3.64964	3.31	0.679552	0.562249
3	0.295	4	40.6429	3.38983	3.04	0.811258	0.530178
3	0.168	4	20.6304	5.95238	3.22	-0.485694	0.774691
3	0.359	4	39.0798	2.78552	3.42	0.79389	0.444906
3	0.231	5	32.2484	4.329	3.02	0.68811	0.636388
3	0.12	5	14.3766	8.33333	3.26	-0.770947	0.920819
3	0.08	5	10.5312	12.5	3.11	-0.891447	1.09691
3	0.235	5	23.7422	4.25532	3.55	0.29495	0.628932
3	0.213	5	22.5232	4.69484	3.47	-0.300155	0.67162
3	0.259	5	26.6149	3.861	3.52	0.518534	0.5867
3	0.257	5	29.1577	3.89105	3.35	0.61187	0.590067
3	0.178	5	23.282	5.61798	3.12	0.182609	0.74958
3	0.184	5	15.4028	5.43478	3.9	-0.734279	0.735182
3	0.286	5	30.5941	3.4965	3.45	0.650769	0.543634
3	0.143	5	16.5185	6.99301	3.32	-0.691575	0.844664
3	0.15	5	18.7681	6.66667	3.19	-0.592411	0.823909
3	0.256	5	32.2326	3.90625	3.18	0.687785	0.59176
3	0.164	5	18.9443	6.09756	3.32	-0.583591	0.785156
3	0.231	5	24.7106	4.329	3.45	0.403294	0.636388
3	0.211	5	24.5209	4.73934	3.31	0.386868	0.675718
3	0.269	6	29.8695	3.71747	3.39	0.632038	0.570248
3	0.215	6	19.6757	4.65116	3.73	-0.544571	0.667562
3	0.09	6	18.8489	11.1111	2.47	-0.58839	1.04576
3	0.102	6	14.43	9.80392	3	-0.769091	0.9914
3	0.401	6	32.7235	2.49377	3.95	0.697686	0.396856
3	0.273	6	23.696	3.663	3.83	0.287291	0.563837
3	0.128	6	11.4667	7.8125	3.77	-0.864396	0.89279
3	0.233	6	23.4081	4.29185	3.56	0.225645	0.632644
3	0.222	6	20.536	4.5045	3.71	-0.492049	0.653647
3	0.237	6	26.2578	4.21941	3.39	0.501378	0.625252
3	0.126	6	15.8645	7.93651	3.18	-0.717003	0.899629
3	0.271	6	21.7828	3.69004	3.98	-0.392433	0.567031
3	0.205	6	18.9634	4.87805	3.71	-0.582621	0.688246
3	0.198	6	20.2314	5.05051	3.53	-0.511663	0.703335
3	0.192	6	20.7789	5.20833	3.43	-0.475404	0.716699
3	0.124	6	13.8197	8.06452	3.38	-0.789962	0.906578
3	0.194	6	19.1656	5.15464	3.59	-0.572215	0.712198
3	0.402	6	39.2755	2.48756	3.61	0.796168	0.395774
3	0.099	7	11.232	10.101	3.35	-0.871322	1.00436
3	0.347	7	27.8916	2.88184	3.98	0.570468	0.459671
3	0.168	7	18.6132	5.95238	3.39	-0.600007	0.774691
3	0.202	7	24.6522	4.9505	3.23	0.398396	0.694649
3	0.161	7	20.9241	6.21118	3.13	-0.464962	0.793174
3	0.366	7	29.5672	2.73224	3.97	0.623706	0.436519
3	0.223	7	22.0306	4.4843	3.59	-0.366281	0.651695
3	0.171	7	17.6723	5.84795	3.51	-0.643399	0.767004
3	0.098	7	10.0135	10.2041	3.53	-0.905756	1.00877
3	0.33	7	28.945	3.0303	3.81	0.605453	0.481486
3	0.159	7	17.616	6.28931	3.39	-0.645862	0.798603
3	0.22	7	21.1412	4.54545	3.64	-0.448547	0.657577
3	0.292	7	30.1772	3.42466	3.51	0.640197	0.534617
3	0.215	7	30.2145	4.65116	3.01	0.641165	0.667562
3	0.215	7	24.3926	4.65116	3.35	0.374835	0.667562
3	0.104	7	18.3594	9.61538	2.69	-0.612148	0.982967
3	0.16	7	16.8218	6.25	3.48	-0.679357	0.79588
3	0.181	7	17.9814	5.52486	3.58	-0.629616	0.742321
3	0.051	7	5.96283	19.6078	3.3	-0.992284	1.29243
4	0.291	1	15.1214	3.43643	4.95	-0.744558	0.536107
4	0.29	1	17.8355	3.44828	4.55	-0.636172	0.537602
4	0.448	1	28.1685	2.23214	4.5	0.580232	0.348722
4	0.437	1	28.6021	2.28833	4.41	0.594681	0.359519
4	0.339	1	22.4989	2.94985	4.38	-0.304099	0.4698
4	0.497	1	30.1672	2.01207	4.58	0.639938	0.303644
4	0.204	1	11.9099	4.90196	4.67	-0.851071	0.69037
4	0.464	1	29.5674	2.15517	4.47	0.623711	0.333482
4	0.349	1	21.8465	2.86533	4.51	-0.386014	0.457175
4	0.178	1	12.3721	5.61798	4.28	-0.836835	0.74958
4	0.361	1	22.6982	2.77008	4.5	-0.268255	0.442493
4	0.201	1	11.4389	4.97512	4.73	-0.86522	0.696804
4	0.45	1	30.8438	2.22222	4.31	0.656855	0.346787
4	0.28	1	19.2811	3.57143	4.3	-0.566142	0.552842
4	0.284	1	19.6478	3.52113	4.29	-0.546142	0.546682
4	0.319	1	20.1469	3.1348	4.49	-0.516889	0.496209
4	0.287	1	16.4024	3.48432	4.72	-0.696176	0.542118
4	0.459	2	26.9123	2.17865	4.66	0.531822	0.338187
4	0.379	2	25.1537	2.63852	4.38	0.436756	0.421361
4	0.321	2	18.3456	3.11526	4.72	-0.612802	0.493495
4	0.348	2	27.693	2.87356	4	0.563177	0.458421
4	0.384	2	23.9312	2.60417	4.52	0.322635	0.415669
4	0.327	2	24.0586	3.0581	4.16	0.338808	0.485452
4	0.383	2	27.5134	2.61097	4.21	0.556365	0.416801
4	0.462	2	23.9105	2.1645	4.96	0.319842	0.335358
4	0.261	2	19.7689	3.83142	4.1	-0.539276	0.583359
4	0.406	2	30.4538	2.46305	4.12	0.647271	0.391474
4	0.306	2	16.7702	3.26797	4.82	-0.681456	0.514279
4	0.284	2	18.8486	3.52113	4.38	-0.588403	0.546682
4	0.374	2	29.762	2.6738	4	0.629112	0.427128
4	0.374	2	23.0016	2.6738	4.55	-0.181982	0.427128
4	0.238	2	14.8324	4.20168	4.52	-0.754937	0.623423
4	0.346	2	21.8521	2.89017	4.49	-0.385442	0.460924
4	0.393	3	30.5065	2.54453	4.05	0.648592	0.405607
4	0.323	3	35.7035	3.09598	3.39	0.749001	0.490797
4	0.509	3	18.3643	1.96464	5.94	-0.611919	0.293282
4	0.334	3	23.3239	2.99401	4.27	0.199038	0.476254
4	0.282	3	22.4408	3.5461	4	-0.313138	0.549751
4	0.42	3	25.0539	2.38095	4.62	0.429723	0.376751
4	0.313	3	34.9077	3.19489	3.38	0.736581	0.504456
4	0.358	3	22.9152	2.7933	4.46	-0.213943	0.446117
4	0.406	3	24.4298	2.46305	4.6	0.378409	0.391474
4	0.377	3	26.575	2.65252	4.25	0.516687	0.423659
4	0.301	3	23.9528	3.32226	4	0.325499	0.521434
4	0.34	3	19.1062	2.94118	4.76	-0.575301	0.468521
4	0.375	3	27.458	2.66667	4.17	0.554218	0.425969
4	0.488	3	28.1277	2.04918	4.7	0.578822	0.31158
4	0.431	3	22.2164	2.32019	4.97	-0.344115	0.365523
4	0.356	4	19.5104	2.80899	4.82	-0.553768	0.44855
4	0.388	4	23.3467	2.57732	4.6	0.206959	0.411168
4	0.398	4	24.4777	2.51256	4.55	0.382904	0.400117
4	0.4	4	25.7188	2.5	4.45	0.472415	0.39794
4	0.381	4	24.7188	2.62467	4.43	0.403969	0.419075
4	0.635	4	33.2652	1.5748	4.93	0.708073	0.197226
4	0.403	4	28.1423	2.48139	4.27	0.579328	0.394695
4	0.525	4	31.7782	1.90476	4.59	0.678166	0.279841
4	0.447	4	35.5711	2.23714	4	0.746991	0.349692
4	0.444	4	28.6766	2.25225	4.44	0.597066	0.352617
4	0.456	4	36.2873	2.19298	4	0.757614	0.341035
4	0.561	4	36.397	1.78253	4.43	0.759187	0.251037
4	0.47	4	33.9242	2.12766	4.2	0.720017	0.327902
4	0.342	4	17.989	2.92398	4.92	-0.629272	0.465974
4	0.527	5	37.3241	1.89753	4.24	0.771969	0.278189
4	0.415	5	22.7439	2.40964	4.82	-0.258615	0.381952
4	0.394	5	28.1696	2.53807	4.22	0.580273	0.404504
4	0.374	5	24.047	2.6738	4.45	0.337402	0.427128
4	0.382	5	26.8012	2.6178	4.26	0.526956	0.417937
4	0.439	5	33.578	2.2779	4.08	0.713832	0.357535
4	0.463	5	24.0592	2.15983	4.95	0.338871	0.334419
4	0.468	5	27.5582	2.13675	4.65	0.558083	0.329754
4	0.47	5	27.6759	2.12766	4.65	0.56254	0.327902
4	0.419	5	33.343	2.38663	4	0.709521	0.377786
4	0.252	5	18.1028	3.96825	4.21	-0.624081	0.598599
4	0.449	5	33.8433	2.22717	4.11	0.718589	0.347754
4	0.548	5	37.5609	1.82482	4.31	0.775093	0.261219
4	0.289	5	19.1805	3.46021	4.38	-0.571439	0.539102
4	0.483	6	26.2522	2.07039	4.84	0.501097	0.316053
4	0.299	6	16.4547	3.34448	4.81	-0.694107	0.524329
4	0.367	6	18.8416	2.7248	4.98	-0.588756	0.435334
4	0.194	6	12.5865	5.15464	4.43	-0.830114	0.712198
4	0.403	6	25.9117	2.48139	4.45	0.483258	0.394695
4	0.252	6	15.2295	3.96825	4.59	-0.740631	0.598599
4	0.159	6	8.32939	6.28931	4.93	-0.9484	0.798603
4	0.509	6	30.1018	1.96464	4.64	0.638226	0.293282
4	0.334	6	17.6398	2.99401	4.91	-0.644822	0.476254
4	0.146	6	9.26205	6.84932	4.48	-0.92559	0.835647
4	0.325	6	19.387	3.07692	4.62	-0.560482	0.488117
4	0.189	6	10.4882	5.29101	4.79	-0.892655	0.723538
4	0.165	7	8.47101	6.06061	4.98	-0.945083	0.782516
4	0.199	7	12.079	5.02513	4.58	-0.845901	0.701147
4	0.28	7	14.3751	3.57143	4.98	-0.771001	0.552842
4	0.214	7	17.0296	4.6729	4	-0.670812	0.669586
4	0.255	7	17.0796	3.92157	4.36	-0.668734	0.59346
4	0.308	7	20.6295	3.24675	4.36	-0.485758	0.511449
4	0.121	7	6.77109	8.26446	4.77	-0.980326	0.917215
4	0.336	7	22.402	2.97619	4.37	-0.31892	0.473661
4	0.364	7	28.9662	2.74725	4	0.6061	0.438899
4	0.332	7	17.0447	3.01205	4.98	-0.670184	0.478862
4	0.339	7	17.4041	2.94985	4.98	-0.65503	0.4698
4	0.242	7	15.8434	4.13223	4.41	-0.717804	0.616185
5	0.458	1	19.0689	2.18341	5.53	-0.577229	0.339135
5	0.63	1	31.083	1.5873	5.08	0.662523	0.200659
5	0.392	1	19.0395	2.55102	5.12	-0.578737	0.406714
5	0.706	1	29.1829	1.41643	5.55	0.612618	0.151195
5	0.392	1	19.8848	2.55102	5.01	-0.532575	0.406714
5	0.536	1	21.0051	1.86567	5.7	-0.458957	0.270835
5	0.512	1	25.3609	1.95312	5.07	0.450595	0.29073
5	0.398	1	18.2462	2.51256	5.27	-0.617456	0.400117
5	0.324	1	15.0818	3.08642	5.23	-0.745993	0.489455
5	0.698	1	28.6454	1.43266	5.57	0.596071	0.156145
5	0.37	1	15.1845	2.7027	5.57	-0.742268	0.431798
5	0.592	1	24.648	1.68919	5.53	0.398034	0.227678
5	0.542	2	27.6038	1.84502	5	0.559823	0.266001
5	0.635	2	27.0215	1.5748	5.47	0.536497	0.197226
5	0.731	2	30.6566	1.36799	5.51	0.652309	0.136083
5	0.499	2	29.1975	2.00401	4.66	0.613048	0.301899
5	0.539	2	24.0667	1.85529	5.34	0.339775	0.268411
5	0.471	2	18.4579	2.12314	5.7	-0.607481	0.326979
5	0.449	2	19.0369	2.22717	5.48	-0.578874	0.347754
5	0.457	2	19.9544	2.18818	5.4	-0.528482	0.340084
5	0.641	2	27.2768	1.56006	5.47	0.547041	0.193142
5	0.374	2	16.3303	2.6738	5.4	-0.699015	0.427128
5	0.637	2	23.6186	1.56986	5.86	0.273422	0.195861
5	0.809	3	29.1935	1.23609	5.94	0.61293	0.0920515
5	0.741	3	37.7388	1.34953	5	0.777403	0.130182
5	0.413	3	15.1062	2.42131	5.9	-0.745108	0.38405
5	0.544	3	25.1299	1.83824	5.25	0.435103	0.264401
5	0.513	3	23.6978	1.94932	5.25	0.287603	0.289883
5	0.659	3	26.0075	1.51745	5.68	0.488438	0.181115
5	0.817	3	33.8932	1.22399	5.54	0.719471	0.0877779
5	0.552	3	28.1131	1.81159	5	0.578316	0.258061
5	0.737	3	29.1885	1.35685	5.67	0.612782	0.132533
5	0.354	3	18.0291	2.82486	5	-0.62745	0.450997
5	0.644	3	32.7987	1.5528	5	0.699159	0.191114
5	0.644	4	29.9773	1.5528	5.23	0.634933	0.191114
5	0.768	4	35.2087	1.30208	5.27	0.741375	0.114639
5	0.64	4	26.4548	1.5625	5.55	0.511015	0.19382
5	0.83	4	42.2716	1.20482	5	0.827542	0.0809219
5	0.638	4	29.2489	1.5674	5.27	0.614563	0.195179
5	0.554	4	26.5953	1.80505	5.15	0.51763	0.25649
5	0.629	4	24.3922	1.58983	5.73	0.374794	0.201349
5	0.981	4	33.3142	1.01937	6.12	0.708987	0.00833099
5	0.814	4	32.1246	1.2285	5.68	0.685539	0.0893756
5	0.864	4	38.5781	1.15741	5.34	0.787907	0.0634863
5	0.483	4	21.0118	2.07039	5.41	-0.458457	0.316053
5	0.991	4	35.2843	1.00908	5.98	0.74256	0.00392635
5	0.531	5	23.7095	1.88324	5.34	0.289568	0.274905
5	0.657	5	26.2977	1.52207	5.64	0.503363	0.182435
5	0.298	5	13.9782	3.3557	5.21	-0.784609	0.525784
5	0.485	5	19.4821	2.06186	5.63	-0.55532	0.314258
5	0.59	5	30.0485	1.69492	5	0.636822	0.229148
5	0.318	5	15.4453	3.14465	5.12	-0.732708	0.497573
5	0.427	5	18.5756	2.34192	5.41	-0.601826	0.369572
5	0.631	5	25.1676	1.58479	5.65	0.437722	0.199971
5	0.425	5	19.264	2.35294	5.3	-0.567044	0.371611
5	0.313	5	14.8523	3.19489	5.18	-0.754225	0.504456
5	0.569	6	20.2591	1.75747	5.98	-0.509931	0.244888
5	0.404	6	16.5799	2.47525	5.57	-0.689125	0.393619
5	0.39	6	16.3558	2.5641	5.51	-0.698014	0.408935
5	0.121	6	6.16248	8.26446	5	-0.989722	0.917215
5	0.388	6	15.0464	2.57732	5.73	-0.747269	0.411168
5	0.148	6	6.68317	6.75676	5.31	-0.981815	0.829738
5	0.441	6	16.8654	2.26757	5.77	-0.677574	0.355561
5	0.332	6	13.8229	3.01205	5.53	-0.789856	0.478862
5	0.249	7	8.86558	4.01606	5.98	-0.935555	0.603801
5	0.412	7	17.0303	2.42718	5.55	-0.670784	0.385103
5	0.303	7	12.5699	3.30033	5.54	-0.830635	0.518557
5	0.423	7	15.0608	2.36407	5.98	-0.74675	0.37366
5	0.09	7	4.2216	11.1111	5.21	-0.997154	1.04576
5	0.102	7	4.93487	9.80392	5.13	-0.999891	0.9914
5	0.486	7	23.3309	2.05761	5.15	0.201546	0.313364
5	0.146	7	5.19829	6.84932	5.98	-0.998998	0.835647
5	0.102	7	4.32463	9.80392	5.48	-0.998109	0.9914
6	0.67	1	20.3787	1.49254	6.47	-0.502337	0.173925
6	0.719	1	25.4294	1.39082	6	0.454965	0.143271
6	0.57	1	18.1125	1.75439	6.33	-0.623639	0.244125
6	0.626	1	20.7349	1.59744	6.2	-0.478497	0.203426
6	0.526	1	17.5924	1.90114	6.17	-0.646892	0.279014
6	0.704	1	19.6732	1.42045	6.75	-0.544713	0.152427
6	0.831	1	22.5491	1.20337	6.85	-0.295842	0.080399
6	0.442	1	13.5274	2.26244	6.45	-0.799717	0.354578
6	0.516	1	14.9915	1.93798	6.62	-0.749247	0.28735
6	0.716	2	24.0249	1.39665	6.16	0.334686	0.145087
6	0.659	2	21.0735	1.51745	6.31	-0.453778	0.181115
6	0.653	2	18.4662	1.53139	6.71	-0.607082	0.185087
6	0.725	2	25.2196	1.37931	6.05	0.441265	0.139662
6	0.802	2	22.2796	1.24688	6.77	-0.33594	0.0958256
6	0.62	2	19.5774	1.6129	6.35	-0.550072	0.207608
6	0.664	2	23.4842	1.50602	6	0.245157	0.177832
6	0.821	2	28.2778	1.21803	6.08	0.583969	0.0856568
6	0.619	3	20.7029	1.61551	6.17	-0.480721	0.208309
6	0.412	3	14.2374	2.42718	6.07	-0.775755	0.385103
6	0.617	3	19.2395	1.62075	6.39	-0.568341	0.209715
6	0.517	3	18.2851	1.93424	6	-0.615638	0.286509
6	0.699	3	24.7221	1.43062	6	0.404237	0.155523
6	0.585	3	20.6901	1.7094	6	-0.4816	0.232844
6	0.641	3	21.4387	1.56006	6.17	-0.42418	0.193142
6	0.681	3	22.6296	1.46843	6.19	-0.281616	0.166853
6	0.965	4	31.555	1.03627	6.24	0.673272	0.0154727
6	0.7	4	22.9632	1.42857	6.23	-0.197472	0.154902
6	0.798	4	28.1296	1.25313	6.01	0.578889	0.0979971
6	0.929	4	30.672	1.07643	6.21	0.652687	0.0319843
6	0.988	4	30.9048	1.01215	6.38	0.658314	0.00524306
6	0.566	4	19.5439	1.76678	6.07	-0.551922	0.247184
6	0.433	5	25.1121	2.30947	4.69	0.433856	0.363512
6	0.825	5	28.2296	1.21212	6.1	0.582328	0.0835461
6	0.699	5	23.0042	1.43062	6.22	-0.180872	0.155523
6	0.802	5	27.4426	1.24688	6.1	0.553616	0.0958256
6	0.578	5	19.3316	1.7301	6.17	-0.563452	0.238072
6	0.551	5	19.4876	1.81488	6	-0.555016	0.258848
6	0.363	6	10.7729	2.75482	6.55	-0.884601	0.440093
6	0.411	6	12.2723	2.43309	6.53	-0.839938	0.386158
6	0.421	6	11.0022	2.3753	6.98	-0.878012	0.375718
6	0.495	6	13.5106	2.0202	6.83	-0.800272	0.305395
6	0.32	6	9.55507	3.125	6.53	-0.917996	0.49485
6	0.605	6	19.3467	1.65289	6.31	-0.562644	0.218245
6	0.424	6	11.9903	2.35849	6.71	-0.848618	0.372634
6	0.343	7	11.2159	2.91545	6.24	-0.871792	0.464706
6	0.564	7	17.3687	1.77305	6.43	-0.656543	0.248721
6	0.253	7	8.06485	3.95257	6.32	-0.954437	0.596879
6	0.525	7	14.1219	1.90476	6.88	-0.779716	0.279841
6	0.518	7	15.8533	1.9305	6.45	-0.717427	0.28567
6	0.436	7	12.5532	2.29358	6.65	-0.831163	0.360514
6	0.262	7	6.847	3.81679	6.98	-0.979007	0.581699

## Sheet: Quercus mongolica
Diameter class	tensile force	moisture class	tensile strength	1/n force	diameter	sin strength	tensile^0.5	log10(1/n force)
1	0.05	1	16.9152	20	1.94	-0.93463		1.30103
1	0.09	1	28.9365	11.1111	1.99	-0.614852		1.04576
1	0.052	1	24.319	19.2308	1.65	-0.726867		1.284
1	0.022	1	19.7806	45.4545	1.19	0.802228		1.65758
1	0.056	1	23.8235	17.8571	1.73	-0.965984		1.25181
1	0.018	1	19.6488	55.5556	1.08	0.7168		1.74473
1	0.034	1	14.8046	29.4118	1.71	0.78541		1.46852
1	0.032	1	18.855	31.25	1.47	0.00539589		1.49485
1	0.034	1	15.5223	29.4118	1.67	0.184598		1.46852
1	0.046	1	19.5693	21.7391	1.73	0.659208		1.33724
1	0.032	1	28.7717	31.25	1.19	-0.47715		1.49485
1	0.082	1	31.1761	12.1951	1.83	-0.237534		1.08619
1	0.042	1	17.4616	23.8095	1.75	-0.983336		1.37675
1	0.034	2	19.4992	29.4118	1.49	0.604892		1.46852
1	0.056	2	22.5039	17.8571	1.78	-0.490593		1.25181
1	0.028	2	16.0582	35.7143	1.49	-0.343077		1.55284
1	0.044	2	14.9321	22.7273	1.94	0.700367		1.35655
1	0.023	2	21.0317	43.4783	1.18	0.818887		1.63827
1	0.022	2	28.0113	45.4545	1	0.26004		1.65758
1	0.075	2	25.6364	13.3333	1.93	0.482619		1.12494
1	0.017	2	21.2186	58.8235	1.01	0.697978		1.76955
1	0.057	2	21.4363	17.5439	1.84	0.526835		1.24413
1	0.043	2	20.1099	23.2558	1.65	0.952206		1.36653
1	0.032	2	21.708	31.25	1.37	0.279421		1.49485
1	0.024	3	17.8065	41.6667	1.31	-0.863943		1.61979
1	0.056	3	22.7589	17.8571	1.77	-0.694532		1.25181
1	0.031	3	25.6702	32.2581	1.24	0.511914		1.50864
1	0.031	3	18.2657	32.2581	1.47	-0.551216		1.50864
1	0.049	3	20.141	20.4082	1.76	0.961232		1.3098
1	0.038	3	14.1368	26.3158	1.85	1		1.42022
1	0.11	3	35.3669	9.09091	1.99	-0.723841		0.958607
1	0.045	3	33.9028	22.2222	1.3	0.608914		1.34679
1	0.034	3	22.4057	29.4118	1.39	-0.402823		1.46852
1	0.019	3	23.7149	52.6316	1.01	-0.988328		1.72125
1	0.019	3	23.2522	52.6316	1.02	-0.9524		1.72125
1	0.095	4	34.223	10.5263	1.88	0.328319		1.02228
1	0.082	4	26.9024	12.1951	1.97	0.980286		1.08619
1	0.042	4	25.4345	23.8095	1.45	0.297211		1.37675
1	0.056	4	27.5072	17.8571	1.61	0.694074		1.25181
1	0.062	4	24.3645	16.129	1.8	-0.6949		1.20761
1	0.058	4	33.7143	17.2414	1.48	0.74676		1.23657
1	0.054	4	20.5306	18.5185	1.83	0.993929		1.26761
1	0.021	4	18.8815	47.619	1.19	0.0318951		1.67778
1	0.056	4	24.6718	17.8571	1.7	-0.444818		1.25181
1	0.019	4	19.6344	52.6316	1.11	0.706719		1.72125
1	0.031	5	26.475	32.2581	1.22	0.973998		1.50864
1	0.046	5	20.246	21.7391	1.7	0.984838		1.33724
1	0.054	5	39.4599	18.5185	1.32	0.982005		1.26761
1	0.031	5	19.048	32.2581	1.44	0.197136		1.50864
1	0.049	5	23.4818	20.4082	1.63	-0.996788		1.3098
1	0.059	5	30.0918	16.9492	1.58	-0.969735		1.22915
1	0.065	5	21.1102	15.3846	1.98	0.77132		1.18709
1	0.079	5	26.0355	12.6582	1.97	0.785046		1.10237
1	0.026	5	27.8632	38.4615	1.09	0.39968		1.58503
1	0.053	5	23.3501	18.8679	1.7	-0.977638		1.27572
1	0.031	6	21.6573	32.2581	1.35	0.327683		1.50864
1	0.06	6	29.5163	16.6667	1.61	-0.946411		1.22185
1	0.054	6	23.2406	18.5185	1.72	-0.948806		1.26761
1	0.086	6	28.7763	11.6279	1.95	-0.481135		1.0655
1	0.015	6	13.4604	66.6667	1.19	0.779594		1.82391
1	0.068	6	30.577	14.7059	1.68	-0.743898		1.16749
1	0.05	6	18.601	20	1.85	-0.245989		1.30103
1	0.024	6	15.8065	41.6667	1.39	-0.0983857		1.61979
1	0.087	6	28.1852	11.4943	1.98	0.0889691		1.06048
1	0.056	7	20.8363	17.8571	1.85	0.914726		1.25181
1	0.061	7	24.791	16.3934	1.77	-0.335162		1.21467
1	0.058	7	24.1136	17.2414	1.75	-0.851659		1.23657
1	0.053	7	22.5473	18.8679	1.73	-0.527888		1.27572
1	0.083	7	26.9052	12.0482	1.98	0.979742		1.08092
1	0.032	7	23.742	31.25	1.31	-0.983832		1.49485
1	0.047	7	23.5318	21.2766	1.59	-0.999545		1.3279
1	0.041	7	15.2528	24.3902	1.85	0.439579		1.38722
2	0.177	1	26.7971	5.64972	2.9	0.995629	0.995629	0.752027
2	0.085	1	26.935	11.7647	2	0.973322	0.973322	1.07058
2	0.068	1	15.0313	14.7059	2.4	0.626195	0.626195	1.16749
2	0.09	1	13.29	11.1111	2.94	0.662146	0.662146	1.04576
2	0.075	1	17.1454	13.3333	2.36	-0.991119	-0.991119	1.12494
2	0.056	1	17.8254	17.8571	2	-0.8543	-0.8543	1.25181
2	0.036	1	7.63626	27.7778	2.45	0.976391	0.976391	1.4437
2	0.097	1	17.992	10.3093	2.62	-0.75625	-0.75625	1.01323
2	0.127	1	22.1813	7.87402	2.7	-0.188973	-0.188973	0.896196
2	0.122	1	25.2561	8.19672	2.48	0.123063	0.123063	0.91364
2	0.12	1	20.5006	8.33333	2.73	0.996784	0.996784	0.920819
2	0.102	1	22.9275	9.80392	2.38	-0.805391	-0.805391	0.9914
2	0.127	1	18.3316	7.87402	2.97	-0.495084	-0.495084	0.896196
2	0.152	1	24.8625	6.57895	2.79	-0.266936	-0.266936	0.818156
2	0.059	1	12.7218	16.9492	2.43	0.154834	0.154834	1.22915
2	0.124	1	21.6573	8.06452	2.7	0.327683	0.327683	0.906578
2	0.076	1	17.5222	13.1579	2.35	-0.970521	-0.970521	1.11919
2	0.07	1	17.9225	14.2857	2.23	-0.79986	-0.79986	1.1549
2	0.12	1	20.9587	8.33333	2.7	0.858569	0.858569	0.920819
2	0.061	1	14.0639	16.3934	2.35	0.997314	0.997314	1.21467
2	0.104	1	21.5298	9.61538	2.48	0.445152	0.445152	0.982967
2	0.109	1	20.8496	9.17431	2.58	0.90929	0.90929	0.962574
2	0.094	1	15.3755	10.6383	2.79	0.326362	0.326362	1.02687
2	0.095	1	19.8262	10.5263	2.47	0.828632	0.828632	1.02228
2	0.127	1	20.6252	7.87402	2.8	0.979096	0.979096	0.896196
2	0.071	2	21.0973	14.0845	2.07	0.779461	0.779461	1.14874
2	0.079	2	21.3608	12.6582	2.17	0.589417	0.589417	1.10237
2	0.106	2	19.0745	9.43396	2.66	0.223032	0.223032	0.974694
2	0.09	2	21.1077	11.1111	2.33	0.772935	0.772935	1.04576
2	0.06	2	19.0986	16.6667	2	0.246471	0.246471	1.22185
2	0.076	2	15.7333	13.1579	2.48	-0.0253531	-0.0253531	1.11919
2	0.128	2	21.8673	7.8125	2.73	0.123551	0.123551	0.89279
2	0.078	2	24.5817	12.8205	2.01	-0.523541	-0.523541	1.10791
2	0.088	2	28.0113	11.3636	2	0.26004	0.26004	1.05552
2	0.04	2	10.2414	25	2.23	-0.728854	-0.728854	1.39794
2	0.073	2	22.2785	13.6986	2.04	-0.283385	-0.283385	1.13668
2	0.062	2	15.1856	16.129	2.28	0.498925	0.498925	1.20761
2	0.07	2	14.1469	14.2857	2.51	0.999953	0.999953	1.1549
2	0.106	2	30.9194	9.43396	2.09	-0.476403	-0.476403	0.974694
2	0.077	2	16.8798	12.987	2.41	-0.921458	-0.921458	1.11351
2	0.097	2	23.5511	10.3093	2.29	-0.999941	-0.999941	1.01323
2	0.142	2	29.1608	7.04225	2.49	-0.774857	-0.774857	0.847712
2	0.082	2	21.3766	12.1951	2.21	0.576558	0.576558	1.08619
2	0.071	2	21.0973	14.0845	2.07	0.779461	0.779461	1.14874
2	0.129	2	22.3646	7.75194	2.71	-0.364837	-0.364837	0.88941
2	0.131	2	23.2227	7.63359	2.68	-0.94299	-0.94299	0.882729
2	0.095	2	20.9996	10.5263	2.4	0.836869	0.836869	1.02228
2	0.085	2	24.08	11.7647	2.12	-0.868761	-0.868761	1.07058
2	0.102	2	21.9937	9.80392	2.43	-0.00252338	-0.00252338	0.9914
2	0.13	2	21.5722	7.69231	2.77	0.406823	0.406823	0.886057
2	0.122	3	22.1196	8.19672	2.65	-0.128146	-0.128146	0.91364
2	0.096	3	19.4014	10.4167	2.51	0.52429	0.52429	1.01773
2	0.141	3	27.1808	7.0922	2.57	0.888234	0.888234	0.850781
2	0.088	3	15.407	11.3636	2.7	0.296395	0.296395	1.05552
2	0.124	3	21.9817	8.06452	2.68	0.00940089	0.00940089	0.906578
2	0.148	3	25.284	6.75676	2.73	0.150726	0.150726	0.829738
2	0.128	3	22.1912	7.8125	2.71	-0.198756	-0.198756	0.89279
2	0.108	3	23.4803	9.25926	2.42	-0.996667	-0.996667	0.966576
2	0.102	3	28.8961	9.80392	2.12	-0.582436	-0.582436	0.9914
2	0.173	3	27.1186	5.78035	2.85	0.91511	0.91511	0.761954
2	0.098	3	21.3062	10.2041	2.42	0.632654	0.632654	1.00877
2	0.076	3	23.9514	13.1579	2.01	-0.925102	-0.925102	1.11919
2	0.182	3	34.2795	5.49451	2.6	0.274426	0.274426	0.739929
2	0.082	3	26.1014	12.1951	2	0.824133	0.824133	1.08619
2	0.071	3	14.6982	14.0845	2.48	0.846689	0.846689	1.14874
2	0.137	3	22.8988	7.29927	2.76	-0.788054	-0.788054	0.863279
2	0.08	3	24.476	12.5	2.04	-0.610569	-0.610569	1.09691
2	0.081	3	18.6749	12.3457	2.35	-0.173722	-0.173722	1.09151
2	0.058	3	18.462	17.2414	2	-0.377951	-0.377951	1.23657
2	0.092	3	20.0017	10.8696	2.42	0.913643	0.913643	1.03621
2	0.131	3	22.0555	7.63359	2.75	-0.0642624	-0.0642624	0.882729
2	0.082	3	25.5871	12.1951	2.02	0.438895	0.438895	1.08619
2	0.058	3	17.9203	17.2414	2.03	-0.801156	-0.801156	1.23657
2	0.15	3	22.1963	6.66667	2.93	-0.203704	-0.203704	0.823909
2	0.132	3	32.7168	7.57576	2.27	0.963779	0.963779	0.879426
2	0.148	4	34.7104	6.75676	2.33	-0.152315	-0.152315	0.829738
2	0.107	4	22.8831	9.34579	2.44	-0.778278	-0.778278	0.970616
2	0.191	4	35.1586	5.2356	2.63	-0.565562	-0.565562	0.718967
2	0.154	4	31.1231	6.49351	2.51	-0.288622	-0.288622	0.812479
2	0.104	4	23.7749	9.61538	2.36	-0.977402	-0.977402	0.982967
2	0.152	4	22.8543	6.57895	2.91	-0.759888	-0.759888	0.818156
2	0.153	4	24.6711	6.53595	2.81	-0.445398	-0.445398	0.815309
2	0.136	4	21.0225	7.35294	2.87	0.824097	0.824097	0.866461
2	0.132	4	18.7993	7.57576	2.99	-0.050235	-0.050235	0.879426
2	0.152	4	34.4554	6.57895	2.37	0.101964	0.101964	0.818156
2	0.183	4	34.7346	5.46448	2.59	-0.176108	-0.176108	0.737549
2	0.1	4	28.0641	10	2.13	0.208702	0.208702	1
2	0.084	4	23.354	11.9048	2.14	-0.978464	-0.978464	1.07572
2	0.178	4	31.3203	5.61798	2.69	-0.0955062	-0.0955062	0.74958
2	0.07	4	11.2874	14.2857	2.81	-0.957708	-0.957708	1.1549
2	0.124	4	37.5685	8.06452	2.05	-0.130221	-0.130221	0.906578
2	0.088	4	21.9369	11.3636	2.26	0.0541888	0.0541888	1.05552
2	0.123	4	25.6697	8.13008	2.47	0.511552	0.511552	0.910095
2	0.075	4	20.4675	13.3333	2.16	0.998891	0.998891	1.12494
2	0.063	4	19.4652	15.873	2.03	0.577474	0.577474	1.20066
2	0.121	4	20.2245	8.26446	2.76	0.980878	0.980878	0.917215
2	0.108	4	24.4815	9.25926	2.37	-0.606212	-0.606212	0.966576
2	0.175	4	28.0188	5.71429	2.82	0.252736	0.252736	0.756962
2	0.076	4	22.3664	13.1579	2.08	-0.366552	-0.366552	1.11919
2	0.065	5	9.70639	15.3846	2.92	-0.277905	-0.277905	1.18709
2	0.041	5	9.6988	24.3902	2.32	-0.270606	-0.270606	1.38722
2	0.102	5	17.0487	9.80392	2.76	-0.97366	-0.97366	0.9914
2	0.163	5	24.8486	6.13497	2.89	-0.280327	-0.280327	0.787812
2	0.102	5	20.7793	9.80392	2.5	0.936278	0.936278	0.9914
2	0.148	5	22.5619	6.75676	2.89	-0.540285	-0.540285	0.829738
2	0.145	5	27.1017	6.89655	2.61	0.921761	0.921761	0.838632
2	0.108	5	16.4641	9.25926	2.89	-0.686121	-0.686121	0.966576
2	0.103	5	15.9215	9.70874	2.87	-0.211902	-0.211902	0.987163
2	0.113	5	21.9537	8.84956	2.56	0.037394	0.037394	0.946922
2	0.098	5	22.5944	10.2041	2.35	-0.567308	-0.567308	1.00877
2	0.126	5	28.0857	7.93651	2.39	0.187542	0.187542	0.899629
2	0.191	5	35.4275	5.2356	2.62	-0.764337	-0.764337	0.718967
2	0.122	5	30.1452	8.19672	2.27	-0.955315	-0.955315	0.91364
2	0.174	5	24.7809	5.74713	2.99	-0.344631	-0.344631	0.759451
2	0.075	5	18.5319	13.3333	2.27	-0.312352	-0.312352	1.12494
2	0.122	5	20.0993	8.19672	2.78	0.948895	0.948895	0.91364
2	0.085	5	18.03	11.7647	2.45	-0.73081	-0.73081	1.07058
2	0.131	5	22.3798	7.63359	2.73	-0.378937	-0.378937	0.882729
2	0.097	5	14.5846	10.3093	2.91	0.901541	0.901541	1.01323
2	0.061	6	19.4169	16.3934	2	0.537397	0.537397	1.21467
2	0.062	6	18.2463	16.129	2.08	-0.567315	-0.567315	1.20761
2	0.031	6	9.86761	32.2581	2	-0.428497	-0.428497	1.50864
2	0.114	6	26.9674	8.77193	2.32	0.965391	0.965391	0.943095
2	0.022	6	7.00282	45.4545	2	0.659108	0.659108	1.65758
2	0.082	6	24.6031	12.1951	2.06	-0.505239	-0.505239	1.08619
2	0.054	6	14.0773	18.5185	2.21	0.998208	0.998208	1.26761
2	0.085	6	27.0563	11.7647	2	0.938408	0.938408	1.07058
2	0.15	6	22.8827	6.66667	2.89	-0.778039	-0.778039	0.823909
2	0.036	6	10.9738	27.7778	2.04	-0.999764	-0.999764	1.4437
2	0.09	6	25.7388	11.1111	2.11	0.569604	0.569604	1.04576
2	0.104	6	26.6277	9.61538	2.23	0.997126	0.997126	0.982967
2	0.163	6	23.6811	6.13497	2.96	-0.99291	-0.99291	0.787812
2	0.058	6	12.3029	17.2414	2.45	-0.260475	-0.260475	1.23657
2	0.105	6	19.7766	9.52381	2.6	0.799879	0.799879	0.978811
2	0.035	6	10.8501	28.5714	2.03	-0.989431	-0.989431	1.45593
2	0.097	6	23.5511	10.3093	2.29	-0.999941	-0.999941	1.01323
2	0.055	6	12.6805	18.1818	2.35	0.113902	0.113902	1.25964
2	0.153	6	32.1908	6.53595	2.46	0.699603	0.699603	0.815309
2	0.079	6	25.1465	12.6582	2	0.0137393	0.0137393	1.10237
2	0.072	6	14.7858	13.8889	2.49	0.796929	0.796929	1.14267
2	0.043	6	13.5515	23.2558	2.01	0.833328	0.833328	1.36653
2	0.045	6	13.3716	22.2222	2.07	0.720959	0.720959	1.34679
2	0.107	6	20.7881	9.34579	2.56	0.933154	0.933154	0.970616
2	0.107	6	21.9733	9.34579	2.49	0.0178518	0.0178518	0.970616
2	0.12	6	20.8043	8.33333	2.71	0.927199	0.927199	0.920819
2	0.171	6	24.5174	5.84795	2.98	-0.57727	-0.57727	0.767004
2	0.068	7	21.4302	14.7059	2.01	0.531961	0.531961	1.16749
2	0.095	7	28.5036	10.5263	2.06	-0.227235	-0.227235	1.02228
2	0.06	7	12.7271	16.6667	2.45	0.160031	0.160031	1.22185
2	0.178	7	25.5261	5.61798	2.98	0.383321	0.383321	0.74958
2	0.066	7	10.2736	15.1515	2.86	-0.750492	-0.750492	1.18046
2	0.06	7	18.6606	16.6667	2.02	-0.187824	-0.187824	1.22185
2	0.052	7	16.0821	19.2308	2.03	-0.365462	-0.365462	1.284
2	0.075	7	13.2954	13.3333	2.68	0.666155	0.666155	1.12494
2	0.078	7	23.4029	12.8205	2.06	-0.987384	-0.987384	1.10791
2	0.112	7	30.0065	8.92857	2.18	-0.98701	-0.98701	0.950782
2	0.071	7	15.3093	14.0845	2.43	0.388168	0.388168	1.14874
2	0.081	7	18.0551	12.3457	2.39	-0.713499	-0.713499	1.09151
2	0.103	7	26.3717	9.70874	2.23	0.945435	0.945435	0.987163
2	0.066	7	21.0085	15.1515	2	0.831996	0.831996	1.18046
2	0.138	7	24.6471	7.24638	2.67	-0.466733	-0.466733	0.860121
2	0.049	7	11.8969	20.4082	2.29	-0.62054	-0.62054	1.3098
2	0.078	7	16.5452	12.8205	2.45	-0.742809	-0.742809	1.10791
2	0.171	7	30.0886	5.84795	2.69	-0.970513	-0.970513	0.767004
2	0.063	7	19.0872	15.873	2.05	0.235444	0.235444	1.20066
2	0.141	7	24.8099	7.0922	2.69	-0.317281	-0.317281	0.850781
2	0.082	7	13.2224	12.1951	2.81	0.61	0.61	1.08619
3	0.197	1	18.322	5.07614	3.7	-0.503422		0.705534
3	0.17	1	21.9533	5.88235	3.14	0.037843		0.769551
3	0.196	1	24.6781	5.10204	3.18	-0.439128		0.707744
3	0.164	1	17.2423	6.09756	3.48	-0.999336		0.785156
3	0.218	1	23.5927	4.58716	3.43	-0.999526		0.661544
3	0.267	1	21.4613	3.74532	3.98	0.505436		0.573489
3	0.152	1	16.9403	6.57895	3.38	-0.943257		0.818156
3	0.12	1	14.6449	8.33333	3.23	0.87385		0.920819
3	0.105	1	10.1458	9.52381	3.63	-0.66015		0.978811
3	0.202	1	24.8056	4.9505	3.22	-0.321337		0.694649
3	0.082	1	11.6006	12.1951	3	-0.822472		1.08619
3	0.218	1	20.4961	4.58716	3.68	0.997133		0.661544
3	0.199	1	16.7442	5.02513	3.89	-0.860485		0.701147
3	0.128	1	17.5194	7.8125	3.05	-0.971174		0.89279
3	0.317	1	26.8106	3.15457	3.88	0.994278		0.498941
3	0.232	1	21.5772	4.31034	3.7	0.402247		0.634512
3	0.212	1	20.3724	4.71698	3.64	0.998853		0.673664
3	0.167	1	14.8814	5.98802	3.78	0.735626		0.777284
3	0.163	1	19.1737	6.13497	3.29	0.318498		0.787812
3	0.103	1	14.5715	9.70874	3	0.907143		0.987163
3	0.244	1	29.0539	4.09836	3.27	-0.702971		0.61261
3	0.176	1	15.04	5.68182	3.86	0.619379		0.754487
3	0.072	1	10.1859	13.8889	3	-0.689746		1.14267
3	0.105	1	14.7559	9.52381	3.01	0.8146		0.978811
3	0.201	1	18.8978	4.97512	3.68	0.0481945		0.696804
3	0.111	1	11.8739	9.00901	3.45	-0.638409		0.954677
3	0.191	2	18.1544	5.2356	3.66	-0.640524		0.718967
3	0.28	2	24.0518	3.57143	3.85	-0.882424		0.552842
3	0.222	2	20.3163	4.5045	3.73	0.994595		0.653647
3	0.155	2	16.972	6.45161	3.41	-0.953318		0.809668
3	0.175	2	14.0937	5.71429	3.98	0.999055		0.756962
3	0.307	2	29.0213	3.25733	3.67	-0.679391		0.512862
3	0.236	2	23.3149	4.23729	3.59	-0.969635		0.627088
3	0.167	2	23.5024	5.98802	3.01	-0.998226		0.777284
3	0.107	2	14.0855	9.34579	3.11	0.998667		0.970616
3	0.215	2	18.1838	4.65116	3.88	-0.617638		0.667562
3	0.172	2	19.1693	5.81395	3.38	0.314278		0.764472
3	0.23	2	18.6744	4.34783	3.96	-0.174222		0.638272
3	0.152	2	16.6435	6.57895	3.41	-0.804924		0.818156
3	0.12	2	15.8989	8.33333	3.1	-0.189811		0.920819
3	0.244	2	22.3297	4.09836	3.73	-0.332092		0.61261
3	0.264	2	25.5094	3.78788	3.63	0.367846		0.578396
3	0.233	2	22.268	4.29185	3.65	-0.273284		0.632644
3	0.147	2	20.7962	6.80272	3	0.93018		0.832683
3	0.189	2	25.5326	5.29101	3.07	0.389295		0.723538
3	0.118	2	13.8803	8.47458	3.29	0.967203		0.928118
3	0.112	2	14.4633	8.92857	3.14	0.947273		0.950782
3	0.183	2	24.0902	5.46448	3.11	-0.863687		0.737549
3	0.277	2	24.8146	3.61011	3.77	-0.312807		0.55752
3	0.221	2	24.9243	4.52489	3.36	-0.206886		0.655608
3	0.162	3	17.4304	6.17284	3.44	-0.988519		0.790485
3	0.276	3	24.5944	3.62319	3.78	-0.512743		0.559091
3	0.26	3	21.8768	3.84615	3.89	0.114076		0.585027
3	0.16	3	16.9189	6.25	3.47	-0.935933		0.79588
3	0.208	3	28.6626	4.80769	3.04	-0.3786		0.681937
3	0.127	3	13.3523	7.87402	3.48	0.707466		0.896196
3	0.121	3	15.5265	8.26446	3.15	0.18044		0.917215
3	0.228	3	23.1653	4.38596	3.54	-0.922373		0.642065
3	0.146	3	18.7345	6.84932	3.15	-0.114813		0.835647
3	0.286	3	27.9423	3.4965	3.61	0.325991		0.543634
3	0.192	3	19.2891	5.20833	3.56	0.425502		0.716699
3	0.273	3	26.0908	3.663	3.65	0.818064		0.563837
3	0.212	3	16.9551	4.71698	3.99	-0.948076		0.673664
3	0.179	3	22.6801	5.58659	3.17	-0.635714		0.747147
3	0.202	3	23.3338	4.9505	3.32	-0.974086		0.694649
3	0.19	3	17.295	5.26316	3.74	-0.999868		0.721246
3	0.172	3	20.7335	5.81395	3.25	0.95138		0.764472
3	0.26	3	21.004	3.84615	3.97	0.834446		0.585027
3	0.183	3	18.4886	5.46448	3.55	-0.35315		0.737549
3	0.19	3	23.9227	5.26316	3.18	-0.935644		0.721246
3	0.307	3	27.9451	3.25733	3.74	0.323341		0.512862
3	0.165	3	22.4363	6.06061	3.06	-0.430593		0.782516
3	0.094	3	13.2983	10.6383	3	0.668291		1.02687
3	0.171	3	21.1298	5.84795	3.21	0.758697		0.767004
3	0.199	4	26.5367	5.02513	3.09	0.986108		0.701147
3	0.202	4	18.5856	4.9505	3.72	-0.260942		0.694649
3	0.166	4	15.6071	6.0241	3.68	0.10068		0.779892
3	0.329	4	32.5025	3.03951	3.59	0.885049		0.482804
3	0.26	4	27.1789	3.84615	3.49	0.889106		0.585027
3	0.278	4	24.5125	3.59712	3.8	-0.581226		0.555955
3	0.172	4	20.8616	5.81395	3.24	0.9042		0.764472
3	0.233	4	28.9712	4.29185	3.2	-0.641797		0.632644
3	0.155	4	17.4809	6.45161	3.36	-0.979643		0.809668
3	0.196	4	21.5878	5.10204	3.4	0.392502		0.707744
3	0.151	4	14.12	6.62252	3.69	0.999852		0.821023
3	0.239	4	20.637	4.1841	3.84	0.976634		0.621602
3	0.319	4	26.0319	3.1348	3.95	0.782831		0.496209
3	0.209	4	18.236	4.78469	3.82	-0.575775		0.679854
3	0.306	4	24.5961	3.26797	3.98	-0.511294		0.514279
3	0.127	4	16.2964	7.87402	3.15	-0.555094		0.896196
3	0.245	4	19.7923	4.08163	3.97	0.809145		0.610834
3	0.278	4	24.13	3.59712	3.83	-0.842948		0.555955
3	0.188	4	19.9947	5.31915	3.46	0.910786		0.725842
3	0.128	4	11.2863	7.8125	3.8	-0.958026		0.89279
3	0.114	4	11.5175	8.77193	3.55	-0.86686		0.943095
3	0.155	4	17.1729	6.45161	3.39	-0.994397		0.809668
3	0.232	5	21.1384	4.31034	3.74	0.753074		0.634512
3	0.15	5	21.2207	6.66667	3	0.696487		0.823909
3	0.242	5	25.7379	4.13223	3.46	0.568901		0.616185
3	0.198	5	21.5538	5.05051	3.42	0.423573		0.703335
3	0.136	5	15.2472	7.35294	3.37	0.444659		0.866461
3	0.17	5	14.7558	5.88235	3.83	0.814697		0.769551
3	0.275	5	31.9585	3.63636	3.31	0.516369		0.560667
3	0.236	5	23.3872	4.23729	3.58	-0.984766		0.627088
3	0.085	5	11.6146	11.7647	3.05	-0.814452		1.07058
3	0.094	5	13.2983	10.6383	3	0.668291		1.02687
3	0.277	5	24.1692	3.61011	3.82	-0.821189		0.55752
3	0.094	5	13.0908	10.6383	3.02	0.500699		1.02687
3	0.155	5	14.1848	6.45161	3.73	0.998864		0.809668
3	0.106	5	12.3186	9.43396	3.31	-0.245281		0.974694
3	0.338	5	27.8639	2.95858	3.93	0.399018		0.471083
3	0.127	5	15.7912	7.87402	3.2	-0.0830953		0.896196
3	0.144	5	16.8362	6.94444	3.3	-0.903669		0.841638
3	0.174	5	14.4913	5.74713	3.91	0.937965		0.759451
3	0.18	5	15.9553	5.55556	3.79	-0.244795		0.744727
3	0.381	5	30.6436	2.62467	3.98	-0.697786		0.419075
3	0.107	6	14.5496	9.34579	3.06	0.916148		0.970616
3	0.156	6	16.2143	6.41026	3.5	-0.484991		0.806875
3	0.229	6	21.8857	4.36681	3.65	0.105282		0.640165
3	0.12	6	12.9868	8.33333	3.43	0.408179		0.920819
3	0.293	6	28.3116	3.41297	3.63	-0.0372624		0.533132
3	0.291	6	26.9188	3.43643	3.71	0.976926		0.536107
3	0.143	6	13.0867	6.99301	3.73	0.497123		0.844664
3	0.222	6	25.4903	4.5045	3.33	0.349971		0.653647
3	0.167	6	18.8342	5.98802	3.36	-0.0153182		0.777284
3	0.138	6	15.1106	7.24638	3.41	0.562501		0.860121
3	0.118	6	14.7642	8.47458	3.19	0.809755		0.928118
3	0.083	6	11.6036	12.0482	3.02	-0.820802		1.08092
3	0.069	6	9.7615	14.4928	3	-0.330398		1.16115
3	0.244	6	20.0539	4.09836	3.94	0.933604		0.61261
3	0.257	6	27.1759	3.89105	3.47	0.890486		0.590067
3	0.232	6	23.7055	4.31034	3.53	-0.989717		0.634512
3	0.124	6	17.5424	8.06452	3	-0.965445		0.906578
3	0.281	6	27.6065	3.55872	3.6	0.619282		0.551294
3	0.088	6	11.7187	11.3636	3.09	-0.749757		1.05552
3	0.089	7	9.25048	11.236	3.5	0.173422		1.05061
3	0.065	7	9.19562	15.3846	3	0.227159		1.18709
3	0.071	7	7.63927	14.0845	3.44	0.977037		1.14874
3	0.088	7	12.4495	11.3636	3	-0.116651		1.05552
3	0.105	7	9.71296	9.52381	3.71	-0.28421		0.978811
3	0.084	7	8.68111	11.9048	3.51	0.676993		1.07572
3	0.105	7	13.7338	9.52381	3.12	0.919739		0.978811
3	0.127	7	17.9668	7.87402	3	-0.772476		0.896196
3	0.154	7	15.4714	6.49351	3.56	0.23432		0.812479
3	0.088	7	8.3188	11.3636	3.67	0.893903		1.05552
3	0.098	7	7.83773	10.2041	3.99	0.999868		1.00877
3	0.217	7	21.9237	4.60829	3.55	0.0674329		0.66354
3	0.087	7	7.59106	11.4943	3.82	0.965636		1.06048
3	0.15	7	17.2232	6.66667	3.33	-0.998455		0.823909
3	0.167	7	22.5606	5.98802	3.07	-0.539135		0.777284
3	0.108	7	13.8584	9.25926	3.15	0.961393		0.966576
3	0.075	7	6.68325	13.3333	3.78	0.389479		1.12494
3	0.124	7	16.972	8.06452	3.05	-0.953306		0.906578
3	0.139	7	19.6645	7.19424	3	0.727672		0.856985
3	0.135	7	19.0986	7.40741	3	0.246471		0.869666
3	0.11	7	9.35149	9.09091	3.87	0.0732211		0.958607
4	0.168	1	8.65978	5.95238	4.97	0.692539		0.774691
4	0.37	1	27.8887	2.7027	4.11	0.376151		0.431798
4	0.2	1	14.8573	5	4.14	0.751728		0.69897
4	0.244	1	12.7822	4.09836	4.93	0.214172		0.61261
4	0.274	1	18.6074	3.64964	4.33	-0.23983		0.562249
4	0.224	1	14.7317	4.46429	4.4	0.828412		0.649752
4	0.272	1	15.7447	3.67647	4.69	-0.0366903		0.565431
4	0.178	1	12.4301	5.61798	4.27	-0.135856		0.74958
4	0.22	1	16.343	4.54545	4.14	-0.593217		0.657577
4	0.274	1	18.2683	3.64964	4.37	-0.549086		0.562249
4	0.21	1	15.906	4.7619	4.1	-0.196771		0.677781
4	0.316	1	25.1465	3.16456	4	0.0137393		0.500313
4	0.312	1	22.413	3.20513	4.21	-0.409475		0.505845
4	0.208	1	11.4945	4.80769	4.8	-0.878086		0.681937
4	0.25	1	16.1467	4	4.44	-0.42481		0.60206
4	0.322	1	22.5916	3.10559	4.26	-0.565007		0.492144
4	0.266	1	17.2578	3.7594	4.43	-0.999779		0.575118
4	0.26	2	16.5679	3.84615	4.47	-0.757825		0.585027
4	0.365	2	21.6791	2.73973	4.63	0.307021		0.437707
4	0.252	2	20.0535	3.96825	4	0.933469		0.598599
4	0.385	2	26.7598	2.5974	4.28	0.998416		0.414539
4	0.135	2	10.0287	7.40741	4.14	-0.567848		0.869666
4	0.174	2	13.8465	5.74713	4	0.958047		0.759451
4	0.251	2	17.5278	3.98406	4.27	-0.969143		0.600326
4	0.368	2	29.2845	2.71739	4	-0.846925		0.434152
4	0.244	2	18.4813	4.09836	4.1	-0.36		0.61261
4	0.161	2	8.67888	6.21118	4.86	0.678635		0.793174
4	0.343	2	18.6429	2.91545	4.84	-0.205186		0.464706
4	0.17	2	10.8815	5.88235	4.46	-0.993502		0.769551
4	0.275	2	16.7653	3.63636	4.57	-0.871033		0.560667
4	0.358	2	18.3059	2.7933	4.99	-0.517233		0.446117
4	0.263	2	16.175	3.80228	4.55	-0.450202		0.580044
4	0.302	2	24.0324	3.31126	4	-0.891364		0.519993
4	0.402	2	27.0494	2.48756	4.35	0.940783		0.395774
4	0.4	2	27.2899	2.5	4.32	0.832936		0.39794
4	0.512	3	29.2615	1.95312	4.72	-0.834449		0.29073
4	0.154	3	11.2761	6.49351	4.17	-0.960911		0.812479
4	0.421	3	23.1687	2.3753	4.81	-0.923679		0.375718
4	0.288	3	15.7184	3.47222	4.83	-0.0104368		0.540608
4	0.229	3	18.2232	4.36681	4	-0.586163		0.640165
4	0.284	3	19.7397	3.52113	4.28	0.777173		0.546682
4	0.255	3	18.2316	3.92157	4.22	-0.579349		0.59346
4	0.204	3	16.2338	4.90196	4	-0.501941		0.69037
4	0.296	3	17.7337	3.37838	4.61	-0.898276		0.528708
4	0.245	3	17.3518	4.08163	4.24	-0.997334		0.610834
4	0.505	3	31.6117	1.9802	4.51	0.194565		0.296709
4	0.263	3	16.5364	3.80228	4.5	-0.736872		0.580044
4	0.342	3	19.5457	2.92398	4.72	0.641298		0.465974
4	0.268	3	14.5065	3.73134	4.85	0.932583		0.571865
4	0.438	3	22.7601	2.28311	4.95	-0.695369		0.358526
4	0.447	3	32.8875	2.23714	4.16	0.995082		0.349692
4	0.342	3	24.2217	2.92398	4.24	-0.790146		0.465974
4	0.289	3	19.717	3.46021	4.32	0.762667		0.539102
4	0.362	4	19.1967	2.76243	4.9	0.340212		0.441291
4	0.35	4	21.8123	2.85714	4.52	0.177905		0.455932
4	0.277	4	20.4783	3.61011	4.15	0.998322		0.55752
4	0.376	4	24.1756	2.65957	4.45	-0.817527		0.424812
4	0.41	4	23.137	2.43902	4.75	-0.911055		0.387216
4	0.465	4	34.3769	2.15054	4.15	0.179626		0.332547
4	0.391	4	25.3676	2.55754	4.43	0.232708		0.407823
4	0.352	4	24.1267	2.84091	4.31	-0.84471		0.453457
4	0.464	4	25.3241	2.15517	4.83	0.190183		0.333482
4	0.294	4	16.7315	3.40136	4.73	-0.85396		0.531653
4	0.189	4	11.0341	5.29101	4.67	-0.999257		0.723538
4	0.416	4	28.1206	2.40385	4.34	0.153167		0.380907
4	0.399	4	25.8866	2.50627	4.43	0.684481		0.399027
4	0.315	4	19.4585	3.1746	4.54	0.571987		0.501689
4	0.418	4	26.6361	2.39234	4.47	0.99773		0.378824
4	0.274	4	15.0164	3.64964	4.82	0.637721		0.562249
4	0.424	4	26.424	2.35849	4.52	0.961192		0.372634
4	0.122	5	7.06194	8.19672	4.69	0.702396		0.91364
4	0.239	5	17.4163	4.1841	4.18	-0.990559		0.621602
4	0.417	5	27.8025	2.39808	4.37	0.454552		0.379864
4	0.528	5	26.9218	1.89394	5	0.976281		0.277366
4	0.191	5	14.1204	5.2356	4.15	0.99986		0.718967
4	0.135	5	7.78123	7.40741	4.7	0.997355		0.869666
4	0.218	5	15.4396	4.58716	4.24	0.265193		0.661544
4	0.246	5	13.5945	4.06504	4.8	0.856327		0.609065
4	0.499	5	30.1568	2.00401	4.59	-0.951822		0.301899
4	0.272	5	14.4831	3.67647	4.89	0.940762		0.565431
4	0.218	5	14.5346	4.58716	4.37	0.922049		0.661544
4	0.14	5	7.96739	7.14286	4.73	0.993577		0.853872
4	0.235	5	14.0183	4.25532	4.62	0.992939		0.628932
4	0.094	5	7.47293	10.6383	4	0.928275		1.02687
4	0.34	5	19.1868	2.94118	4.75	0.330857		0.468521
4	0.338	5	19.1545	2.95858	4.74	0.300211		0.471083
4	0.314	5	20.3719	3.18471	4.43	0.998828		0.50307
4	0.346	5	18.9623	2.89017	4.82	0.112554		0.460924
4	0.172	6	10.6249	5.81395	4.54	-0.932101		0.764472
4	0.383	6	24.9611	2.61097	4.42	-0.170764		0.416801
4	0.428	6	23.8895	2.33645	4.78	-0.946832		0.368556
4	0.108	6	8.52089	9.25926	4.02	0.785736		0.966576
4	0.391	6	25.7147	2.55754	4.4	0.549664		0.407823
4	0.349	6	17.9725	2.86533	4.97	-0.768836		0.457175
4	0.081	6	6.40048	12.3457	4.01	0.117025		1.09151
4	0.363	6	21.3752	2.75482	4.65	0.577707		0.440093
4	0.245	6	15.8238	4.08163	4.44	-0.115559		0.610834
4	0.193	6	10.5335	5.18135	4.83	-0.895135		0.714443
4	0.281	6	16.9821	3.55872	4.59	-0.956315		0.551294
4	0.149	6	11.857	6.71141	4	-0.651324		0.826814
4	0.104	6	8.19391	9.61538	4.02	0.942778		0.982967
4	0.264	6	14.8354	3.78788	4.76	0.76596		0.578396
4	0.116	6	9.23099	8.62069	4	0.192581		0.935542
4	0.087	7	6.46292	11.4943	4.14	0.178767		1.06048
4	0.119	7	9.05754	8.40336	4.09	0.359035		0.924453
4	0.25	7	16.8218	4	4.35	-0.897384		0.60206
4	0.083	7	4.82499	12.0482	4.68	-0.993667		1.08092
4	0.265	7	16.0151	3.77358	4.59	-0.302365		0.576754
4	0.274	7	16.7776	3.64964	4.56	-0.877048		0.562249
4	0.211	7	16.7908	4.73934	4	-0.883313		0.675718
4	0.196	7	14.3514	5.10204	4.17	0.977141		0.707744
4	0.148	7	9.82254	6.75676	4.38	-0.387352		0.829738
4	0.188	7	14.8121	5.31915	4.02	0.780765		0.725842
4	0.13	7	8.47245	7.69231	4.42	0.814768		0.886057
4	0.333	7	20.2127	3.003	4.58	0.978509		0.477556
5	0.522	1	20.4565	1.91571	5.7	0.999347		0.282329
5	0.22	1	8.47222	4.54545	5.75	0.814902		0.657577
5	0.326	1	16.2116	3.06748	5.06	-0.48264		0.486782
5	0.368	1	16.0683	2.71739	5.4	-0.352606		0.434152
5	0.33	1	16.7287	3.0303	5.01	-0.852516		0.481486
5	0.432	1	16.8113	2.31481	5.72	-0.892725		0.364516
5	0.314	1	14.9575	3.18471	5.17	0.681986		0.50307
5	0.304	1	14.7078	3.28947	5.13	0.841536		0.517126
5	0.254	1	12.1463	3.93701	5.16	-0.407814		0.595166
5	0.442	1	15.7405	2.26244	5.98	-0.0325175		0.354578
5	0.302	1	13.7406	3.31126	5.29	0.922393		0.519993
5	0.256	2	12.1946	3.90625	5.17	-0.363228		0.59176
5	0.34	2	14.5746	2.94118	5.45	0.905851		0.468521
5	0.395	2	16.4459	2.53165	5.53	-0.672743		0.403403
5	0.176	2	7.57225	5.68182	5.44	0.960576		0.754487
5	0.281	2	11.6573	3.55872	5.54	-0.788951		0.551294
5	0.336	2	14.563	2.97619	5.42	0.910695		0.473661
5	0.315	2	14.1178	3.1746	5.33	0.999812		0.501689
5	0.283	2	13.9364	3.53357	5.08	0.979906		0.548214
5	0.698	2	28.6454	1.43266	5.57	-0.362625		0.156145
5	0.609	2	21.705	1.64204	5.98	0.282283		0.215383
5	0.498	2	22.4035	2.00803	5.32	-0.40078		0.302771
5	0.337	2	14.5526	2.96736	5.43	0.914945		0.47237
5	0.368	3	13.506	2.71739	5.89	0.807351		0.434152
5	0.261	3	11.567	3.83142	5.36	-0.841126		0.583359
5	0.387	3	16.5286	2.58398	5.46	-0.731573		0.412289
5	0.312	3	13.8272	3.20513	5.36	0.952352		0.505845
5	0.327	3	16.2614	3.0581	5.06	-0.525579		0.485452
5	0.568	3	23.6488	1.76056	5.53	-0.996235		0.245652
5	0.402	3	15.865	2.48756	5.68	-0.156371		0.395774
5	0.577	3	23.0138	1.7331	5.65	-0.853512		0.238824
5	0.549	3	26.9803	1.82149	5.09	0.961943		0.260428
5	0.47	3	23.9369	2.12766	5	-0.930523		0.327902
5	0.198	3	9.50519	5.05051	5.15	-0.0803265		0.703335
5	0.406	3	15.6351	2.46305	5.75	0.072806		0.391474
5	0.462	4	18.2973	2.1645	5.67	-0.524646		0.335358
5	0.591	4	27.0942	1.69205	5.27	0.924656		0.228413
5	0.252	4	10.8821	3.96825	5.43	-0.993564		0.598599
5	0.504	4	20.1736	1.98413	5.64	0.9697		0.297569
5	0.171	4	8.65094	5.84795	5.02	0.698884		0.767004
5	0.477	4	19.0928	2.09644	5.64	0.240881		0.321482
5	0.514	4	22.6104	1.94553	5.38	-0.580444		0.289037
5	0.466	4	17.1027	2.14592	5.89	-0.984547		0.331614
5	0.499	4	21.0032	2.00401	5.5	0.834903		0.301899
5	0.42	4	17.1134	2.38095	5.59	-0.986356		0.376751
5	0.735	4	31.7393	1.36054	5.43	0.317798		0.133713
5	0.668	5	24.5164	1.49701	5.89	-0.578086		0.175224
5	0.505	5	23.2397	1.9802	5.26	-0.948518		0.296709
5	0.344	5	12.5399	2.90698	5.91	-0.0264812		0.463442
5	0.365	5	18.5152	2.73973	5.01	-0.328196		0.437707
5	0.442	5	20.0346	2.26244	5.3	0.926515		0.354578
5	0.462	5	19.3753	2.1645	5.51	0.501875		0.335358
5	0.324	5	14.0949	3.08642	5.41	0.999105		0.489455
5	0.444	5	16.5755	2.25225	5.84	-0.762757		0.352617
5	0.146	5	7.43572	6.84932	5	0.913796		0.835647
5	0.193	6	7.48442	5.18135	5.73	0.932486		0.714443
5	0.542	6	27.3843	1.84502	5.02	0.77708		0.266001
5	0.307	6	10.8942	3.25733	5.99	-0.994865		0.512862
5	0.375	6	17.1267	2.66667	5.28	-0.98846		0.425969
5	0.457	6	20.951	2.18818	5.27	0.862471		0.340084
5	0.226	6	11.5101	4.42478	5	-0.870533		0.645892
5	0.527	6	26.0012	1.89753	5.08	0.763331		0.278189
5	0.466	6	19.9757	2.14592	5.45	0.902781		0.331614
5	0.416	6	21.1867	2.40385	5	0.720444		0.380907
5	0.45	6	20.9469	2.22222	5.23	0.864559		0.346787
5	0.466	6	18.5866	2.14592	5.65	-0.25997		0.331614
5	0.547	7	22.857	1.82815	5.52	-0.761649		0.262013
5	0.219	7	8.01033	4.56621	5.9	0.987803		0.659556
5	0.287	7	13.514	3.48432	5.2	0.81206		0.542118
5	0.575	7	26.2609	1.73913	5.28	0.903638		0.240332
5	0.375	7	17.59	2.66667	5.21	-0.951953		0.425969
5	0.223	7	8.95773	4.4843	5.63	0.450248		0.651695
5	0.115	7	5.8569	8.69565	5	-0.41349		0.939302
5	0.524	7	16.6871	1.9084	6.32	-0.830017		0.280669
5	0.233	7	9.8071	4.29185	5.5	-0.373077		0.632644
6	0.356	1	11.716	2.80899	6.22	-0.751525	3.42286	0.44855
6	0.5	1	17.5706	2	6.02	-0.957718	4.19173	0.30103
6	0.458	1	13.9737	2.18341	6.46	0.986665	3.73814	0.339135
6	0.446	1	13.3174	2.24215	6.53	0.682373	3.6493	0.350665
6	0.572	1	15.7503	1.74825	6.8	-0.0423057	3.96866	0.242604
6	0.49	1	15.3754	2.04082	6.37	0.326436	3.92115	0.309804
6	0.388	1	11.9487	2.57732	6.43	-0.579155	3.45669	0.411168
6	0.638	1	16.935	1.5674	6.93	-0.941484	4.11521	0.195179
6	0.488	1	14.843	2.04918	6.47	0.761078	3.85266	0.31158
6	0.428	2	13.346	2.33645	6.39	0.703039	3.65322	0.368556
6	0.729	2	25.7831	1.37174	6	0.605473	5.07771	0.137272
6	0.825	2	25.249	1.21212	6.45	0.116023	5.02484	0.0835461
6	0.73	2	21.4024	1.36986	6.59	0.555334	4.62627	0.136677
6	0.379	2	12.4729	2.63852	6.22	-0.0933026	3.5317	0.421361
6	0.564	2	19.49	1.77305	6.07	0.597552	4.41475	0.248721
6	0.378	2	11.7501	2.6455	6.4	-0.728589	3.42784	0.422508
6	0.433	2	13.1295	2.30947	6.48	0.53383	3.62346	0.363512
6	0.643	2	22.4413	1.55521	6.04	-0.435065	4.73722	0.191789
6	0.665	2	23.5196	1.50376	6	-0.999102	4.8497	0.177178
6	0.314	3	10.9953	3.18471	6.03	-1	3.31591	0.50307
6	0.468	3	15.5516	2.13675	6.19	0.155741	3.94355	0.329754
6	0.494	3	13.887	2.02429	6.73	0.968859	3.72652	0.306273
6	0.626	3	17.8621	1.59744	6.68	-0.83465	4.22635	0.203426
6	0.647	3	21.0889	1.5456	6.25	0.78471	4.59227	0.189096
6	0.575	3	17.0646	1.73913	6.55	-0.977149	4.13093	0.240332
6	0.563	3	14.7341	1.7762	6.98	0.827085	3.8385	0.249492
6	0.502	3	16.1552	1.99203	6.29	-0.432483	4.01935	0.299296
6	0.521	3	18.162	1.91939	6.04	-0.634662	4.26169	0.283162
6	0.645	3	20.9566	1.55039	6.26	0.859623	4.57784	0.19044
6	0.701	4	21.1904	1.42653	6.49	0.717891	4.6033	0.154282
6	0.555	4	17.8608	1.8018	6.29	-0.835322	4.22621	0.255707
6	0.574	4	17.6767	1.74216	6.43	-0.921879	4.20436	0.241088
6	0.922	4	26.8682	1.0846	6.61	0.986478	5.18345	0.0352691
6	0.372	4	13.1568	2.68817	6	0.556725	3.62723	0.429457
6	0.962	4	28.5498	1.0395	6.55	-0.271965	5.3432	0.0168249
6	0.464	4	15.9292	2.15517	6.09	-0.21942	3.99114	0.333482
6	0.871	4	26.6569	1.14811	6.45	0.99891	5.16303	0.0599818
6	0.499	4	15.1776	2.00401	6.47	0.505877	3.89584	0.301899
6	0.384	5	11.5366	2.60417	6.51	-0.85716	3.39656	0.415669
6	0.456	5	14.6748	2.19298	6.29	0.858898	3.83078	0.341035
6	0.608	5	20.0738	1.64474	6.21	0.940564	4.48038	0.216096
6	0.69	5	22.6351	1.44928	6.23	-0.600389	4.75764	0.161151
6	0.49	5	15.4724	2.04082	6.35	0.233354	3.9335	0.309804
6	0.334	5	11.8128	2.99401	6	-0.684223	3.43698	0.476254
6	0.63	5	22.0605	1.5873	6.03	-0.0693309	4.69686	0.200659
6	0.346	6	11.7237	2.89017	6.13	-0.746413	3.42399	0.460924
6	0.151	6	4.66463	6.62252	6.42	-0.99886	2.15977	0.821023
6	0.159	6	4.9271	6.28931	6.41	-0.977038	2.21971	0.798603
6	0.27	6	9.48595	3.7037	6.02	-0.0611354	3.07993	0.568636
6	0.506	6	14.7009	1.97628	6.62	0.845253	3.83418	0.295849
6	0.267	6	8.02157	3.74532	6.51	0.98599	2.83224	0.573489
6	0.426	6	11.3268	2.34742	6.92	-0.945642	3.36553	0.37059
6	0.523	6	14.9679	1.91205	6.67	0.674353	3.86883	0.281498
6	0.143	7	5.05759	6.99301	6	-0.941007	2.24891	0.844664
6	0.369	7	13.0507	2.71003	6	0.46562	3.61258	0.432974
6	0.357	7	11.9015	2.80112	6.18	-0.616964	3.44985	0.447332
6	0.347	7	11.8735	2.88184	6.1	-0.638724	3.4458	0.459671
6	0.5	7	16.0398	2	6.3	-0.325783	4.00497	0.30103
6	0.59	7	18.927	1.69492	6.3	0.0773341	4.35051	0.229148

## Sheet: Pinus tabulaeformis
Diameter class	tensile force	moisture class	tensile strength	diameter	strength^(2/3)or strength^0.7
1	0.02	1	6.49546	1.98		1.69897
1	0.015	1	12.357	1.24		1.82391
1	0.018	1	10.4631	1.48		1.74473
1	0.009	1	6.19548	1.36		2.04576
1	0.06	1	19.7735	1.97		1.22185
1	0.015	1	12.0299	1.26		1.82391
1	0.011	1	13.7342	1.01		1.95861
1	0.014	1	11.3157	1.26		1.85387
1	0.025	1	8.45759	1.94		1.60206
1	0.027	1	10.3417	1.82		1.56864
1	0.017	1	11.3658	1.38		1.76955
1	0.031	1	12.4575	1.78		1.50864
1	0.021	1	8.63185	1.76		1.67778
1	0.023	1	11.1586	1.62		1.63827
1	0.035	1	11.6002	1.96		1.45593
1	0.013	1	9.46567	1.32		1.88606
1	0.034	1	16.0954	1.64		1.46852
1	0.02	1	11.0218	1.52		1.69897
1	0.025	1	9.20077	1.86		1.60206
1	0.013	1	7.16418	1.52		1.88606
1	0.011	1	13.7551	1.01		1.95861
1	0.015	1	11.4557	1.29		1.82391
1	0.018	1	12.2107	1.37		1.74473
1	0.014	1	11.1524	1.26		1.85387
1	0.014	1	12.3787	1.2		1.85387
1	0.046	1	14.8668	1.98		1.33724
1	0.012	1	13.0992	1.08		1.92082
1	0.013	1	10.7649	1.24		1.88606
1	0.014	1	11.1332	1.27		1.85387
1	0.027	2	13.4287	1.6		1.56864
1	0.036	2	16.2403	1.68		1.4437
1	0.014	2	6.31567	1.68		1.85387
1	0.03	2	19.4884	1.4		1.52288
1	0.02	2	12.6288	1.42		1.69897
1	0.02	2	10.2006	1.58		1.69897
1	0.013	2	5.72738	1.7		1.88606
1	0.036	2	13.2491	1.86		1.4437
1	0.043	2	16.1712	1.84		1.36653
1	0.019	2	12.3426	1.4		1.72125
1	0.015	2	9.74418	1.4		1.82391
1	0.014	2	8.59633	1.44		1.85387
1	0.021	2	9.25191	1.7		1.67778
1	0.027	2	13.4287	1.6		1.56864
1	0.014	2	6.02534	1.72		1.85387
1	0.036	2	11.6471	1.98		1.4437
1	0.057	2	18.5121	1.98		1.24413
1	0.013	2	11.8875	1.18		1.88606
1	0.013	2	10.9407	1.23		1.88606
1	0.027	2	17.5395	1.4		1.56864
1	0.012	2	10.973	1.18		1.92082
1	0.032	2	15.5249	1.62		1.49485
1	0.016	2	7.95775	1.6		1.79588
1	0.02	2	14.8318	1.31		1.69897
1	0.019	2	11.8302	1.43		1.72125
1	0.034	3	11.0423	1.98		1.46852
1	0.011	3	9.96266	1.19		1.95861
1	0.025	3	11.8348	1.64		1.60206
1	0.021	3	10.4445	1.6		1.67778
1	0.02	3	11.6256	1.48		1.69897
1	0.04	3	19.8944	1.6		1.39794
1	0.022	3	13.141	1.46		1.65758
1	0.027	3	15.6946	1.48		1.56864
1	0.03	3	9.74319	1.98		1.52288
1	0.038	3	12.3414	1.98		1.42022
1	0.055	3	17.8625	1.98		1.25964
1	0.023	3	13.0153	1.5		1.63827
1	0.032	3	10.3927	1.98		1.49485
1	0.018	3	7.93021	1.7		1.74473
1	0.032	3	14.0982	1.7		1.49485
1	0.016	3	12.3938	1.28		1.79588
1	0.036	3	17.1971	1.63		1.4437
1	0.031	3	13.9847	1.68		1.50864
1	0.018	3	7.07355	1.8		1.74473
1	0.016	3	5.19637	1.98		1.79588
1	0.018	3	8.95247	1.6		1.74473
1	0.045	3	15.3818	1.93		1.34679
1	0.012	3	8.88207	1.31		1.92082
1	0.031	3	10.068	1.98		1.50864
1	0.034	3	11.6218	1.93		1.46852
1	0.027	3	11.3547	1.74		1.56864
1	0.029	3	12.3372	1.73		1.5376
1	0.022	3	16.5747	1.3		1.65758
1	0.018	3	11.0524	1.44		1.74473
1	0.045	3	14.6148	1.98		1.34679
1	0.02	4	10.7374	1.54		1.69897
1	0.022	4	9.04289	1.76		1.65758
1	0.011	4	5.75511	1.56		1.95861
1	0.027	4	8.94874	1.96		1.56864
1	0.016	4	9.05415	1.5		1.79588
1	0.028	4	9.09364	1.98		1.55284
1	0.01	4	7.09089	1.34		2
1	0.044	4	14.8854	1.94		1.35655
1	0.018	4	6.34856	1.9		1.74473
1	0.022	4	8.84083	1.78		1.65758
1	0.032	4	14.7858	1.66		1.49485
1	0.038	4	12.3414	1.98		1.42022
1	0.018	4	6.62456	1.86		1.74473
1	0.032	4	11.0524	1.92		1.49485
1	0.036	4	15.8604	1.7		1.4437
1	0.038	4	12.3414	1.98		1.42022
1	0.031	4	11.7861	1.83		1.50864
1	0.036	4	11.6918	1.98		1.4437
1	0.038	4	14.9331	1.8		1.42022
1	0.016	4	7.39288	1.66		1.79588
1	0.012	4	5.54466	1.66		1.92082
1	0.03	4	11.0409	1.86		1.52288
1	0.012	4	6.61309	1.52		1.92082
1	0.004	5	2.32513	1.48		2.39794
1	0.019	5	13.0793	1.36		1.72125
1	0.01	5	6.49612	1.4		2
1	0.007	5	3.48151	1.6		2.1549
1	0.018	5	11.366	1.42		1.74473
1	0.018	5	8.73278	1.62		1.74473
1	0.01	5	3.68031	1.86		2
1	0.019	5	6.29726	1.96		1.72125
1	0.028	5	12.9375	1.66		1.55284
1	0.014	5	4.54682	1.98		1.85387
1	0.023	5	9.89877	1.72		1.63827
1	0.023	5	7.46978	1.98		1.63827
1	0.011	5	4.73419	1.72		1.95861
1	0.03	5	9.94304	1.96		1.52288
1	0.017	5	5.99586	1.9		1.76955
1	0.035	5	11.3671	1.98		1.45593
1	0.011	5	4.84624	1.7		1.95861
1	0.01	5	4.40567	1.7		2
1	0.04	5	15.719	1.8		1.39794
1	0.019	5	6.99259	1.86		1.72125
1	0.006	5	4.13032	1.36		2.22185
1	0.02	5	7.5215	1.84		1.69897
1	0.013	5	4.49005	1.92		1.88606
1	0.013	6	7.76511	1.46		1.88606
1	0.015	6	5.29047	1.9		1.82391
1	0.016	6	6.42969	1.78		1.79588
1	0.004	6	3.7849	1.16		2.39794
1	0.009	6	11.4244	1		2.04576
1	0.009	6	4.06008	1.68		2.04576
1	0.005	6	2.00928	1.78		2.30103
1	0.022	6	7.145	1.98		1.65758
1	0.019	6	9.17068	1.62		1.72125
1	0.009	6	2.92296	1.98		2.04576
1	0.011	6	3.5725	1.98		1.95861
1	0.015	6	9.70295	1.4		1.82391
1	0.025	6	8.54546	1.93		1.60206
1	0.011	6	3.5725	1.98		1.95861
1	0.009	6	4.06008	1.68		2.04576
1	0.021	6	7.98412	1.83		1.67778
1	0.014	6	9.63741	1.36		1.85387
1	0.007	6	2.94381	1.74		2.1549
1	0.009	6	3.04473	1.94		2.04576
1	0.017	7	6.12412	1.88		1.76955
1	0.005	7	1.96488	1.8		2.30103
1	0.004	7	1.76227	1.7		2.39794
1	0.004	7	2.59845	1.4		2.39794
1	0.003	7	2.27479	1.3		2.52288
1	0.002	7	1.82884	1.18		2.69897
1	0.007	7	2.41772	1.92		2.1549
1	0.017	7	9.68058	1.5		1.76955
1	0.007	7	2.27341	1.98		2.1549
1	0.018	7	5.84591	1.98		1.74473
1	0.008	7	3.1438	1.8		2.09691
1	0.012	7	3.89727	1.98		1.92082
1	0.012	7	7.79534	1.4		1.92082
1	0.005	7	1.88038	1.84		2.30103
1	0.005	7	2.3961	1.63		2.30103
1	0.006	7	2.35785	1.8		2.22185
1	0.017	7	8.52114	1.59		1.76955
1	0.007	7	8.57021	1.02		2.1549
1	0.008	7	2.97887	1.85		2.09691
1	0.008	7	2.65148	1.96		2.09691
1	0.012	7	8.75064	1.32		1.92082
1	0.006	7	2.11619	1.9		2.22185
2	0.06	1	10.6363	2.68	4.83646	1.22185
2	0.08	1	11.4701	2.98	5.08602	1.09691
2	0.06	1	10.1756	2.74	4.69577	1.22185
2	0.04	1	8.41589	2.46	4.13745	1.39794
2	0.06	1	14.957	2.26	6.07057	1.22185
2	0.02	1	6.3662	2	3.43495	1.69897
2	0.04	1	5.73505	2.98	3.20399	1.39794
2	0.02	1	3.82561	2.58	2.44606	1.69897
2	0.08	1	12.1117	2.9	5.27395	1.09691
2	0.02	1	5.45799	2.16	3.09995	1.69897
2	0.02	1	4.89858	2.28	2.88434	1.69897
2	0.04	1	9.79716	2.28	4.57861	1.39794
2	0.04	1	7.8941	2.54	3.96462	1.39794
2	0.03	1	6.31192	2.46	3.41539	1.52288
2	0.016	1	4.8006	2.06	2.84575	1.79588
2	0.041	1	6.20723	2.9	3.37753	1.38722
2	0.042	1	8.28881	2.54	4.0957	1.37675
2	0.038	1	9.30731	2.28	4.42469	1.42022
2	0.018	1	5.72958	2	3.20195	1.74473
2	0.052	1	7.45557	2.98	3.8164	1.284
2	0.086	1	15.0204	2.7	6.08771	1.0655
2	0.05	1	11.4303	2.36	5.07424	1.30103
2	0.103	1	17.726	2.72	6.79839	0.987163
2	0.083	1	12.0616	2.96	5.2594	1.08092
2	0.054	1	12.5566	2.34	5.40233	1.26761
2	0.057	1	8.28326	2.96	4.09387	1.24413
2	0.053	1	10.2969	2.56	4.73301	1.27572
2	0.038	1	11.4014	2.06	5.0657	1.42022
2	0.04	1	11.8858	2.07	5.20818	1.39794
2	0.064	1	13.8	2.43	5.75332	1.19382
2	0.074	1	11.7644	2.83	5.17264	1.13077
2	0.062	1	12.2359	2.54	5.30994	1.20761
2	0.056	1	15.7159	2.13	6.27421	1.25181
2	0.048	1	11.2574	2.33	5.02296	1.31876
2	0.042	1	11.8984	2.12	5.21185	1.37675
2	0.04	1	8.14873	2.5	4.04943	1.39794
2	0.058	2	12.203	2.46	5.30044	1.23657
2	0.073	2	12.2015	2.76	5.30001	1.13668
2	0.042	2	8.4209	2.52	4.1391	1.37675
2	0.1	2	19.4281	2.56	7.22692	1
2	0.031	2	9.86761	2	4.60053	1.50864
2	0.036	2	8.66477	2.3	4.21863	1.4437
2	0.043	2	10.532	2.28	4.80477	1.36653
2	0.026	2	6.04577	2.34	3.3187	1.58503
2	0.04	2	7.53396	2.6	3.84311	1.39794
2	0.063	2	9.40773	2.92	4.45646	1.20066
2	0.04	2	12.7324	2	5.45264	1.39794
2	0.062	2	15.7328	2.24	6.27871	1.20761
2	0.02	2	6.00075	2.06	3.3022	1.69897
2	0.019	2	6.04789	2	3.31947	1.72125
2	0.02	2	4.98567	2.26	2.91843	1.69897
2	0.056	2	8.02908	2.98	4.00969	1.25181
2	0.04	2	5.89217	2.94	3.26225	1.39794
2	0.038	2	6.63691	2.7	3.53165	1.42022
2	0.038	2	6.94202	2.64	3.63907	1.42022
2	0.018	2	4.40872	2.28	2.6887	1.74473
2	0.057	2	8.62957	2.9	4.2072	1.24413
2	0.047	2	8.20881	2.7	4.06931	1.3279
2	0.046	2	9.67827	2.46	4.54149	1.33724
2	0.028	2	6.03748	2.43	3.31566	1.55284
2	0.036	2	8.66477	2.3	4.21863	1.4437
2	0.077	2	11.4983	2.92	5.09437	1.11351
2	0.061	2	12.6281	2.48	5.42281	1.21467
2	0.072	2	15.1486	2.46	6.1223	1.14267
2	0.049	2	12.0015	2.28	5.24193	1.3098
2	0.092	2	13.1906	2.98	5.58269	1.03621
2	0.082	2	14.3218	2.7	5.89745	1.08619
2	0.05	2	7.78302	2.86	3.92734	1.30103
2	0.046	2	9.91871	2.43	4.6164	1.33724
2	0.03	2	8.82886	2.08	4.27172	1.52288
2	0.058	2	14.8501	2.23	6.0416	1.23657
2	0.091	2	15.8937	2.7	6.32144	1.04096
2	0.078	2	11.8089	2.9	5.18568	1.10791
2	0.083	3	14.7136	2.68	6.00453	1.08092
2	0.05	3	9.13424	2.64	4.36967	1.30103
2	0.052	3	10.2623	2.54	4.72241	1.284
2	0.054	3	9.4314	2.7	4.46393	1.26761
2	0.06	3	14.4413	2.3	5.93022	1.22185
2	0.04	3	8.99117	2.38	4.32392	1.39794
2	0.04	3	7.53396	2.6	3.84311	1.39794
2	0.035	3	11.1408	2	4.98822	1.45593
2	0.037	3	8.1788	2.4	4.05938	1.4318
2	0.04	3	9.97133	2.26	4.63271	1.39794
2	0.043	3	11.1089	2.22	4.97869	1.36653
2	0.014	3	4.04203	2.1	2.53746	1.85387
2	0.023	3	6.27669	2.16	3.40267	1.63827
2	0.035	3	6.69482	2.58	3.55216	1.45593
2	0.046	3	9.67827	2.46	4.54149	1.33724
2	0.047	3	10.7444	2.36	4.86918	1.3279
2	0.06	3	13.2629	2.4	5.60307	1.22185
2	0.062	3	10.069	2.8	4.66291	1.20761
2	0.076	3	13.2738	2.7	5.60614	1.11919
2	0.059	3	14.4508	2.28	5.93283	1.22915
2	0.08	3	12.4528	2.86	5.37253	1.09691
2	0.037	3	9.22348	2.26	4.39808	1.4318
2	0.049	3	10.8314	2.4	4.89541	1.3098
2	0.057	3	13.7192	2.3	5.73086	1.24413
2	0.068	3	15.812	2.34	6.29977	1.16749
2	0.03	3	8.18698	2.16	4.06209	1.52288
2	0.046	3	8.93692	2.56	4.30651	1.33724
2	0.037	3	6.96891	2.6	3.64846	1.4318
2	0.077	3	11.9025	2.87	5.21304	1.11351
2	0.109	3	16.5022	2.9	6.48177	0.962574
2	0.066	3	14.2312	2.43	5.87256	1.18046
2	0.129	3	18.4956	2.98	6.99377	0.88941
2	0.06	3	15.5008	2.22	6.21685	1.22185
2	0.137	3	19.6426	2.98	7.28001	0.863279
2	0.059	3	8.75038	2.93	4.24637	1.22915
2	0.04	3	8.34788	2.47	4.11514	1.39794
2	0.078	3	11.1834	2.98	5.0009	1.10791
2	0.04	4	10.916	2.16	4.92087	1.39794
2	0.017	4	5.40846	2	3.08117	1.76955
2	0.02	4	6.3662	2	3.43495	1.69897
2	0.02	4	4.98567	2.26	2.91843	1.69897
2	0.022	4	5.48423	2.26	3.10988	1.65758
2	0.078	4	14.6912	2.6	5.99845	1.10791
2	0.069	4	11.3676	2.78	5.05568	1.16115
2	0.016	4	5.00906	2.02	2.92755	1.79588
2	0.052	4	12.5158	2.3	5.39062	1.284
2	0.039	4	12.4141	2	5.36138	1.40894
2	0.064	4	12.6306	2.54	5.42353	1.19382
2	0.039	4	5.59168	2.98	3.15037	1.40894
2	0.065	4	15.1144	2.34	6.1131	1.18709
2	0.041	4	8.48771	2.48	4.16096	1.38722
2	0.028	4	7.85433	2.13	3.9513	1.55284
2	0.02	4	6.00075	2.06	3.3022	1.69897
2	0.033	4	9.90124	2.06	4.61098	1.48149
2	0.038	4	10.3702	2.16	4.75544	1.42022
2	0.105	4	15.6796	2.92	6.26454	0.978811
2	0.132	4	19.7114	2.92	7.29702	0.879426
2	0.054	4	10.4912	2.56	4.79236	1.26761
2	0.094	4	14.0369	2.92	5.819	1.02687
2	0.042	4	6.35863	2.9	3.43222	1.37675
2	0.041	4	9.86821	2.3	4.60072	1.38722
2	0.093	4	13.334	2.98	5.62307	1.03152
2	0.054	4	11.0008	2.5	4.94632	1.26761
2	0.072	4	10.9005	2.9	4.91622	1.14267
2	0.032	4	5.31007	2.77	3.04369	1.49485
2	0.122	4	17.4919	2.98	6.73842	0.91364
2	0.048	4	10.973	2.36	4.93801	1.31876
2	0.051	4	9.04088	2.68	4.33984	1.29243
2	0.09	4	12.9039	2.98	5.50149	1.04576
2	0.062	4	15.4556	2.26	6.20474	1.20761
2	0.048	4	11.9656	2.26	5.23146	1.31876
2	0.049	4	10.6531	2.42	4.84154	1.3098
2	0.077	4	18.0588	2.33	6.88324	1.11351
2	0.039	4	10.6431	2.16	4.83851	1.40894
2	0.096	4	17.0181	2.68	6.61619	1.01773
2	0.026	4	3.77833	2.96	2.42587	1.58503
2	0.015	5	4.01873	2.18	2.5277	1.82391
2	0.053	5	11.1511	2.46	4.99126	1.27572
2	0.029	5	6.86013	2.32	3.6104	1.5376
2	0.081	5	13.9398	2.72	5.79213	1.09151
2	0.015	5	3.10526	2.48	2.12846	1.82391
2	0.025	5	5.81324	2.34	3.23305	1.60206
2	0.014	5	3.42901	2.28	2.27394	1.85387
2	0.014	5	3.36963	2.3	2.24761	1.85387
2	0.013	5	3.07523	2.32	2.11471	1.88606
2	0.014	5	2.76294	2.54	1.96901	1.85387
2	0.041	5	8.62628	2.46	4.20613	1.38722
2	0.028	5	5.43987	2.56	3.09309	1.55284
2	0.03	5	9.00113	2.06	4.32711	1.52288
2	0.029	5	5.90783	2.5	3.26803	1.5376
2	0.019	5	3.93333	2.48	2.49176	1.72125
2	0.011	5	1.57714	2.98	1.35492	1.95861
2	0.037	5	10.0973	2.16	4.67164	1.4318
2	0.025	5	3.83765	2.88	2.45119	1.60206
2	0.028	5	4.74862	2.74	2.82517	1.55284
2	0.05	5	7.16882	2.98	3.71791	1.30103
2	0.034	5	4.94089	2.96	2.90093	1.46852
2	0.028	5	5.70411	2.5	3.19246	1.55284
2	0.012	5	1.76765	2.94	1.46195	1.92082
2	0.041	5	7.16088	2.7	3.71516	1.38722
2	0.048	5	9.25305	2.57	4.40748	1.31876
2	0.081	5	15.2563	2.6	6.15128	1.09151
2	0.036	5	5.45025	2.9	3.09702	1.4437
2	0.062	5	12.8351	2.48	5.48192	1.20761
2	0.015	5	2.27094	2.9	1.72771	1.82391
2	0.029	5	4.7777	2.78	2.83669	1.5376
2	0.023	5	5.39419	2.33	3.07575	1.63827
2	0.027	5	6.44243	2.31	3.46232	1.56864
2	0.024	5	5.30516	2.4	3.04181	1.61979
2	0.036	5	7.16097	2.53	3.71519	1.4437
2	0.007	6	1.01724	2.96	1.01146	2.1549
2	0.008	6	1.39725	2.7	1.24982	2.09691
2	0.009	6	2.81124	2.02	1.99189	2.04576
2	0.011	6	1.97943	2.66	1.5765	1.95861
2	0.014	6	4.42014	2.01	2.69334	1.85387
2	0.016	6	4.28664	2.18	2.63883	1.79588
2	0.018	6	4.56758	2.24	2.7529	1.74473
2	0.02	6	3.34289	2.76	2.23571	1.69897
2	0.005	6	1.52742	2.04	1.32629	2.30103
2	0.028	6	7.64118	2.16	3.87948	1.55284
2	0.01	6	3.12899	2.02	2.13929	2
2	0.011	6	2.04033	2.62	1.60867	1.95861
2	0.011	6	1.92121	2.7	1.54543	1.95861
2	0.033	6	5.93828	2.66	3.27924	1.48149
2	0.015	6	3.26115	2.42	2.19911	1.82391
2	0.017	6	4.0917	2.3	2.55821	1.76955
2	0.01	6	1.97353	2.54	1.57336	2
2	0.04	6	6.78374	2.74	3.58354	1.39794
2	0.022	6	3.67718	2.76	2.38237	1.65758
2	0.022	6	6.67718	2.05	3.54592	1.65758
2	0.01	6	1.43376	2.98	1.27151	2
2	0.015	6	2.15065	2.98	1.66614	1.82391
2	0.022	6	3.57287	2.8	2.3371	1.65758
2	0.007	6	1.38147	2.54	1.2404	2.1549
2	0.011	6	2.17088	2.54	1.67658	1.95861
2	0.009	6	1.3348	2.93	1.2123	2.04576
2	0.017	6	2.90425	2.73	2.03558	1.76955
2	0.018	6	5.55235	2.03	3.13558	1.74473
2	0.02	6	2.86753	2.98	2.01839	1.69897
2	0.031	6	6.31527	2.5	3.4166	1.50864
2	0.068	6	9.88179	2.96	4.60494	1.16749
2	0.016	6	4.90849	2.04	2.88823	1.79588
2	0.016	6	3.98853	2.26	2.51502	1.79588
2	0.011	6	2.12049	2.57	1.65053	1.95861
2	0.013	6	1.86389	2.98	1.51454	1.88606
2	0.018	7	2.84149	2.84	2.00615	1.74473
2	0.013	7	2.69123	2.48	1.93479	1.88606
2	0.006	7	1.39518	2.34	1.24859	2.22185
2	0.01	7	1.82685	2.64	1.4944	2
2	0.014	7	4.44203	2	2.70222	1.85387
2	0.008	7	1.55425	2.56	1.34178	2.09691
2	0.011	7	2.43153	2.4	1.80823	1.95861
2	0.013	7	2.97187	2.36	2.06706	1.88606
2	0.017	7	4.81601	2.12	2.85184	1.76955
2	0.006	7	1.90986	2	1.53934	2.22185
2	0.014	7	3.68292	2.2	2.38485	1.85387
2	0.011	7	2.94707	2.18	2.05554	1.95861
2	0.015	7	2.74027	2.64	1.95822	1.82391
2	0.008	7	2.4963	2.02	1.8402	2.09691
2	0.009	7	1.54887	2.72	1.33868	2.04576
2	0.006	7	1.41934	2.32	1.26296	2.22185
2	0.011	7	2.17088	2.54	1.67658	1.95861
2	0.018	7	3.44305	2.58	2.28014	1.74473
2	0.011	7	1.57714	2.98	1.35492	1.95861
2	0.01	7	2.03718	2.5	1.60702	2
2	0.055	7	12.5733	2.36	5.40712	1.25964
2	0.008	7	1.29922	2.8	1.19066	2.09691
2	0.013	7	2.20471	2.74	1.69395	1.88606
2	0.016	7	4.89647	2.04	2.88351	1.79588
2	0.01	7	1.84077	2.63	1.50199	2
2	0.022	7	3.28613	2.92	2.21032	1.65758
2	0.013	7	2.73516	2.46	1.95579	1.88606
2	0.007	7	1.00363	2.98	1.00242	2.1549
2	0.013	7	2.14173	2.78	1.66153	1.88606
2	0.02	7	2.94609	2.94	2.05509	1.69897
2	0.03	7	4.30129	2.98	2.64484	1.52288
2	0.038	7	6.99491	2.63	3.65753	1.42022
2	0.018	7	4.25801	2.32	2.62707	1.74473
2	0.029	7	7.91408	2.16	3.97131	1.5376
2	0.006	7	1.86008	2.03	1.51247	2.22185
2	0.043	7	10.0848	2.33	4.66779	1.36653
3	0.038	1	5.3759	3	3.24576	1.42022
3	0.06	1	5.64113	3.68	3.35704	1.22185
3	0.08	1	9.35346	3.3	4.78278	1.09691
3	0.14	1	11.3117	3.97	5.46349	0.853872
3	0.1	1	11.6918	3.3	5.59136	1
3	0.1	1	9.40188	3.68	4.8001	1
3	0.14	1	11.9636	3.86	5.68204	0.853872
3	0.08	1	9.13077	3.34	4.70278	1.09691
3	0.1	1	8.20196	3.94	4.36257	1
3	0.04	1	5.58414	3.02	3.33326	1.39794
3	0.08	1	9.02239	3.36	4.66364	1.09691
3	0.12	1	12.6163	3.48	5.8973	0.920819
3	0.1	1	13.5978	3.06	6.2148	1
3	0.125	1	10.9067	3.82	5.32581	0.90309
3	0.05	1	5.84591	3.3	3.44189	1.30103
3	0.122	1	11.1052	3.74	5.39348	0.91364
3	0.145	1	17.1605	3.28	7.31428	0.838632
3	0.031	1	4.3856	3	2.81462	1.50864
3	0.093	1	9.66623	3.5	4.89418	1.03152
3	0.129	1	15.2669	3.28	6.73948	0.88941
3	0.204	1	17.9876	3.8	7.55929	0.69037
3	0.091	1	10.0229	3.4	5.01991	1.04096
3	0.074	1	7.96205	3.44	4.27285	1.13077
3	0.112	1	12.6313	3.36	5.90221	0.950782
3	0.109	1	9.25698	3.87	4.74819	0.962574
3	0.086	1	10.2403	3.27	5.09588	1.0655
3	0.042	1	5.32158	3.17	3.22276	1.37675
3	0.126	1	13.3236	3.47	6.12682	0.899629
3	0.138	1	13.7865	3.57	6.27505	0.860121
3	0.18	1	14.6337	3.96	6.54257	0.744727
3	0.176	1	14.1467	3.98	6.38939	0.754487
3	0.112	1	13.3362	3.27	6.13088	0.950782
3	0.11	1	11.3036	3.52	5.46075	0.958607
3	0.1	1	14.1471	3	6.38951	1
3	0.124	1	13.8197	3.38	6.28563	0.906578
3	0.2	1	16.3253	3.95	7.06323	0.69897
3	0.094	1	12.7819	3.06	5.95136	1.02687
3	0.078	1	9.11962	3.3	4.69877	1.10791
3	0.068	1	8.67051	3.16	4.53557	1.16749
3	0.068	2	6.39328	3.68	3.66443	1.16749
3	0.142	2	11.4139	3.98	5.49797	0.847712
3	0.069	2	7.59979	3.4	4.13581	1.16115
3	0.135	2	16.1737	3.26	7.01724	0.869666
3	0.18	2	14.4683	3.98	6.4907	0.744727
3	0.043	2	6.08326	3	3.53912	1.36653
3	0.085	2	12.025	3	5.70244	1.07058
3	0.088	2	11.5102	3.12	5.53043	1.05552
3	0.081	2	9.7042	3.26	4.90763	1.09151
3	0.071	2	8.00737	3.36	4.28986	1.14874
3	0.034	2	3.61607	3.46	2.45904	1.46852
3	0.08	2	6.90777	3.84	3.86844	1.09691
3	0.06	2	7.74822	3.14	4.19219	1.22185
3	0.06	2	7.368	3.22	4.04711	1.22185
3	0.12	2	14.0302	3.3	6.3525	0.920819
3	0.118	2	10.2422	3.83	5.09655	0.928118
3	0.178	2	16.0308	3.76	6.97378	0.74958
3	0.139	2	13.8089	3.58	6.28219	0.856985
3	0.12	2	13.6961	3.34	6.24624	0.920819
3	0.131	2	17.5825	3.08	7.43971	0.882729
3	0.127	2	11.317	3.78	5.46526	0.896196
3	0.087	2	9.58234	3.4	4.86441	1.06048
3	0.116	2	11.6538	3.56	5.57863	0.935542
3	0.16	2	15.9843	3.57	6.95962	0.79588
3	0.153	2	12.3601	3.97	5.81319	0.815309
3	0.084	2	10.8475	3.14	5.30556	1.07572
3	0.104	2	9.17015	3.8	4.71697	0.982967
3	0.179	2	14.3879	3.98	6.46544	0.747147
3	0.174	2	16.813	3.63	7.21028	0.759451
3	0.094	2	11.6879	3.2	5.59006	1.02687
3	0.093	2	9.44902	3.54	4.81693	1.03152
3	0.128	2	13.3041	3.5	6.12053	0.89279
3	0.11	2	12.861	3.3	5.97713	0.958607
3	0.119	2	13.9133	3.3	6.31539	0.924453
3	0.075	2	8.71596	3.31	4.55219	1.12494
3	0.119	3	10.0645	3.88	5.03449	0.924453
3	0.04	3	4.15752	3.5	2.71134	1.39794
3	0.062	3	6.82879	3.4	3.83743	1.20761
3	0.094	3	11.4011	3.24	5.49368	1.02687
3	0.08	3	10.7374	3.08	5.2678	1.09691
3	0.092	3	12.8435	3.02	5.97144	1.03621
3	0.12	3	12.6163	3.48	5.8973	0.920819
3	0.078	3	8.20061	3.48	4.36207	1.10791
3	0.071	3	8.20148	3.32	4.36239	1.14874
3	0.083	3	9.47317	3.34	4.82555	1.08092
3	0.133	3	12.237	3.72	5.77262	0.876148
3	0.038	3	5.03466	3.1	3.10013	1.42022
3	0.098	3	8.20365	3.9	4.3632	1.00877
3	0.065	3	7.5084	3.32	4.10094	1.18709
3	0.159	3	16.5261	3.5	7.12393	0.798603
3	0.033	3	4.66854	3	2.94054	1.48149
3	0.108	3	9.1342	3.88	4.70402	0.966576
3	0.157	3	14.6018	3.7	6.53258	0.8041
3	0.099	3	13.8207	3.02	6.28597	1.00436
3	0.168	3	21.695	3.14	8.6189	0.774691
3	0.06	3	6.68695	3.38	3.78146	1.22185
3	0.155	3	12.8431	3.92	5.9713	0.809668
3	0.139	3	17.7236	3.16	7.48145	0.856985
3	0.145	3	14.7323	3.54	6.5734	0.838632
3	0.192	3	15.4328	3.98	6.79065	0.716699
3	0.08	3	9.18569	3.33	4.72257	1.09691
3	0.058	3	8.04364	3.03	4.30345	1.23657
3	0.105	3	10.6682	3.54	5.24403	0.978811
3	0.115	3	9.24361	3.98	4.74339	0.939302
3	0.135	3	13.2629	3.6	6.10727	0.869666
3	0.114	3	9.89504	3.83	4.97499	0.943095
3	0.102	3	10.1331	3.58	5.05849	0.9914
3	0.13	3	13.6677	3.48	6.23715	0.886057
3	0.095	3	13.2623	3.02	6.10708	1.02228
3	0.147	3	16.383	3.38	7.08069	0.832683
3	0.165	3	17.3474	3.48	7.36996	0.782516
3	0.16	3	12.8607	3.98	5.97702	0.79588
3	0.116	3	14.9799	3.14	6.65053	0.935542
3	0.162	4	14.1351	3.82	6.38571	0.790485
3	0.097	4	9.02149	3.7	4.66332	1.01323
3	0.14	4	12.3444	3.8	5.80804	0.853872
3	0.114	4	10.377	3.74	5.1434	0.943095
3	0.065	4	6.60415	3.54	3.74862	1.18709
3	0.046	4	5.71963	3.2	3.38967	1.33724
3	0.081	4	11.3079	3.02	5.46219	1.09151
3	0.057	4	8.06385	3	4.31102	1.24413
3	0.028	4	3.96119	3	2.62107	1.55284
3	0.064	4	9.05415	3	4.67513	1.19382
3	0.052	4	7.16418	3.04	3.96841	1.284
3	0.04	4	5.51091	3.04	3.3026	1.39794
3	0.04	4	5.03635	3.18	3.10085	1.39794
3	0.135	4	13.7163	3.54	6.25268	0.869666
3	0.053	4	6.04913	3.34	3.52521	1.27572
3	0.106	4	9.54641	3.76	4.85164	0.974694
3	0.062	4	5.29819	3.86	3.21284	1.20761
3	0.049	4	4.14422	3.88	2.70527	1.3098
3	0.128	4	16.7421	3.12	7.18899	0.89279
3	0.105	4	11.9841	3.34	5.68885	0.978811
3	0.076	4	9.56906	3.18	4.85969	1.11919
3	0.115	4	10.2477	3.78	5.09844	0.939302
3	0.126	4	11.2875	3.77	5.4553	0.899629
3	0.073	4	5.86769	3.98	3.45086	1.13668
3	0.056	4	6.46877	3.32	3.69467	1.25181
3	0.094	4	9.39078	3.57	4.79613	1.02687
3	0.067	4	7.3795	3.4	4.05153	1.17393
3	0.104	4	10.2174	3.6	5.08788	0.982967
3	0.077	4	6.78944	3.8	3.82194	1.11351
3	0.174	4	13.986	3.98	6.33848	0.759451
3	0.175	4	14.1373	3.97	6.38641	0.756962
3	0.045	4	3.63531	3.97	2.46819	1.34679
3	0.154	4	14.0933	3.73	6.37249	0.812479
3	0.182	4	20.5259	3.36	8.2911	0.739929
3	0.195	4	15.674	3.98	6.86475	0.709965
3	0.052	5	4.7844	3.72	2.99143	1.284
3	0.099	5	10.6519	3.44	5.23841	1.00436
3	0.058	5	7.03474	3.24	3.91808	1.23657
3	0.044	5	5.08261	3.32	3.12076	1.35655
3	0.055	5	5.40341	3.6	3.25737	1.25964
3	0.054	5	6.31358	3.3	3.6324	1.26761
3	0.045	5	6.3662	3	3.65356	1.34679
3	0.026	5	3.62969	3.02	2.46552	1.58503
3	0.074	5	10.4689	3	5.17523	1.13077
3	0.023	5	2.31067	3.56	1.79728	1.63827
3	0.03	5	3.87411	3.14	2.5806	1.52288
3	0.125	5	12.9922	3.5	6.01976	0.90309
3	0.12	5	11.1606	3.7	5.4123	0.920819
3	0.067	5	8.8769	3.1	4.61087	1.17393
3	0.067	5	7.83352	3.3	4.22445	1.17393
3	0.045	5	4.78598	3.46	2.99212	1.34679
3	0.094	5	8.55647	3.74	4.49372	1.02687
3	0.018	5	2.32447	3.14	1.80479	1.74473
3	0.055	5	6.4305	3.3	3.67935	1.25964
3	0.064	5	5.4691	3.86	3.28504	1.19382
3	0.078	5	10.469	3.08	5.17526	1.10791
3	0.036	5	2.98291	3.92	2.14906	1.4437
3	0.094	5	13.2983	3	6.11867	1.02687
3	0.107	5	10.8714	3.54	5.31375	0.970616
3	0.146	5	14.5043	3.58	6.50201	0.835647
3	0.034	5	4.59317	3.07	2.90722	1.46852
3	0.036	5	3.06049	3.87	2.18803	1.4437
3	0.045	5	3.61707	3.98	2.45952	1.34679
3	0.048	5	5.54466	3.32	3.31675	1.31876
3	0.049	5	4.7609	3.62	2.98114	1.3098
3	0.036	5	3.7849	3.48	2.53885	1.4437
3	0.042	5	3.44482	3.94	2.37693	1.37675
3	0.126	5	10.7117	3.87	5.25898	0.899629
3	0.073	5	6.30334	3.84	3.62827	1.13668
3	0.102	5	8.8074	3.84	4.58557	0.9914
3	0.118	5	10.0316	3.87	5.02295	0.928118
3	0.026	6	2.17648	3.9	1.72357	1.58503
3	0.013	6	1.44884	3.38	1.29633	1.88606
3	0.056	6	7.83544	3.02	4.22517	1.25181
3	0.016	6	1.28607	3.98	1.19257	1.79588
3	0.016	6	1.94062	3.24	1.59059	1.79588
3	0.028	6	3.35454	3.26	2.33315	1.55284
3	0.03	6	3.55045	3.28	2.42772	1.52288
3	0.014	6	1.19636	3.86	1.13372	1.85387
3	0.015	6	1.842	3.22	1.53357	1.82391
3	0.087	6	11.2349	3.14	5.4375	1.06048
3	0.039	6	3.6272	3.7	2.46434	1.40894
3	0.034	6	4.07337	3.26	2.67281	1.46852
3	0.091	6	11.7912	3.13	5.62458	1.04096
3	0.048	6	4.76854	3.58	2.98449	1.31876
3	0.055	6	6.58927	3.26	3.74271	1.25964
3	0.058	6	7.58628	3.12	4.13067	1.23657
3	0.019	6	2.14282	3.36	1.70486	1.72125
3	0.051	6	4.35819	3.86	2.8023	1.29243
3	0.023	6	2.04953	3.78	1.65256	1.63827
3	0.029	6	3.74497	3.14	2.52008	1.5376
3	0.012	6	1.26891	3.47	1.18142	1.92082
3	0.071	6	5.85307	3.93	3.44483	1.14874
3	0.015	6	1.20569	3.98	1.13989	1.82391
3	0.056	6	4.50124	3.98	2.86637	1.25181
3	0.021	6	2.78231	3.1	2.04684	1.67778
3	0.071	6	9.91289	3.02	4.98127	1.14874
3	0.035	6	3.701	3.47	2.49933	1.45593
3	0.085	6	6.83224	3.98	3.83879	1.07058
3	0.017	6	2.40501	3	1.84834	1.76955
3	0.071	6	7.09303	3.57	3.94078	1.14874
3	0.043	6	3.45631	3.98	2.38248	1.36653
3	0.036	7	3.01358	3.9	2.1645	1.4437
3	0.032	7	4.45127	3.03	2.84406	1.49485
3	0.021	7	2.20786	3.48	1.74092	1.67778
3	0.036	7	4.96054	3.04	3.06811	1.4437
3	0.023	7	3.23267	3.01	2.27349	1.63827
3	0.014	7	1.69804	3.24	1.44865	1.85387
3	0.011	7	1.55618	3	1.36283	1.95861
3	0.013	7	1.83912	3	1.53189	1.88606
3	0.018	7	2.05465	3.34	1.65545	1.74473
3	0.031	7	2.56241	3.92	1.93221	1.50864
3	0.031	7	2.49176	3.98	1.89476	1.50864
3	0.015	7	1.57704	3.48	1.37559	1.82391
3	0.035	7	2.89661	3.92	2.10534	1.45593
3	0.023	7	2.72201	3.28	2.01569	1.63827
3	0.053	7	7.47221	3.01	4.08709	1.27572
3	0.031	7	2.52208	3.96	1.91087	1.50864
3	0.027	7	3.02748	3.37	2.17148	1.56864
3	0.031	7	2.8068	3.75	2.05943	1.50864
3	0.052	7	7.02459	3.07	3.91412	1.284
3	0.038	7	5.07271	3.09	3.11651	1.42022
3	0.026	7	2.44449	3.68	1.86953	1.58503
3	0.025	7	2.28788	3.73	1.78485	1.60206
3	0.039	7	3.13479	3.98	2.22508	1.40894
3	0.029	7	2.3546	3.96	1.82114	1.5376
3	0.012	7	1.22615	3.53	1.1534	1.92082
3	0.045	7	6.25393	3.03	3.60834	1.34679
3	0.023	7	1.84872	3.98	1.53748	1.63827
3	0.081	7	8.78057	3.43	4.57579	1.09151
3	0.03	7	3.0424	3.54	2.17897	1.52288
3	0.045	7	6.18562	3.04	3.5807	1.34679
4	0.26	1	14.9861	4.7		0.585027
4	0.16	1	11.4395	4.22		0.79588
4	0.1	1	7.14966	4.22		1
4	0.14	1	10.0095	4.22		0.853872
4	0.12	1	9.45452	4.02		0.920819
4	0.1	1	7.08237	4.24		1
4	0.074	1	5.88873	4		1.13077
4	0.196	1	10.0625	4.98		0.707744
4	0.163	1	11.0184	4.34		0.787812
4	0.124	1	7.79663	4.5		0.906578
4	0.091	1	6.26635	4.3		1.04096
4	0.126	1	7.58167	4.6		0.899629
4	0.127	1	7.64184	4.6		0.896196
4	0.253	1	16.9456	4.36		0.596879
4	0.096	1	6.54959	4.32		1.01773
4	0.204	1	12.4914	4.56		0.69037
4	0.139	1	8.51129	4.56		0.856985
4	0.196	1	11.8969	4.58		0.707744
4	0.144	1	11.123	4.06		0.841638
4	0.179	1	11.6659	4.42		0.747147
4	0.182	2	12.1901	4.36		0.739929
4	0.116	2	5.95538	4.98		0.935542
4	0.126	2	9.92724	4.02		0.899629
4	0.163	2	11.2243	4.3		0.787812
4	0.16	2	12.3588	4.06		0.79588
4	0.181	2	14.4035	4		0.742321
4	0.101	2	6.76486	4.36		0.995679
4	0.148	2	8.31683	4.76		0.829738
4	0.13	2	7.89083	4.58		0.886057
4	0.083	2	6.04833	4.18		1.08092
4	0.138	2	9.68211	4.26		0.860121
4	0.122	2	6.74198	4.8		0.91364
4	0.223	2	15.0742	4.34		0.651695
4	0.181	2	12.2351	4.34		0.742321
4	0.129	2	9.49103	4.16		0.88941
4	0.161	2	11.9601	4.14		0.793174
4	0.144	2	8.9742	4.52		0.841638
4	0.121	2	8.03059	4.38		0.917215
4	0.154	2	11.5514	4.12		0.812479
4	0.096	3	6.92919	4.2		1.01773
4	0.194	3	14.8386	4.08		0.712198
4	0.18	3	11.2177	4.52		0.744727
4	0.152	3	10.9712	4.2		0.818156
4	0.127	3	9.61936	4.1		0.896196
4	0.102	3	8.09265	4.01		0.9914
4	0.103	3	8.01279	4.05		0.987163
4	0.218	3	15.735	4.2		0.661544
4	0.164	3	11.399	4.28		0.785156
4	0.149	3	11.3966	4.08		0.826814
4	0.32	3	16.855	4.92		0.49485
4	0.237	3	13.5449	4.72		0.625252
4	0.164	3	8.84059	4.86		0.785156
4	0.345	3	17.7516	4.97		0.462181
4	0.127	3	9.16675	4.2		0.896196
4	0.143	3	8.83353	4.54		0.844664
4	0.35	3	18.4313	4.92		0.455932
4	0.19	3	10.5879	4.78		0.721246
4	0.18	4	12.395	4.3		0.744727
4	0.28	4	14.3676	4.98		0.552842
4	0.157	4	9.447	4.6		0.8041
4	0.149	4	8.23406	4.8		0.826814
4	0.152	4	8.61384	4.74		0.818156
4	0.132	4	8.44918	4.46		0.879426
4	0.29	4	15.6033	4.86		0.537602
4	0.126	4	8.59633	4.32		0.899629
4	0.166	4	8.73148	4.92		0.779892
4	0.156	4	9.89643	4.48		0.806875
4	0.119	4	7.75555	4.42		0.924453
4	0.107	4	8.02601	4.12		0.970616
4	0.216	4	12.3447	4.72		0.665546
4	0.207	4	15.5269	4.12		0.68403
4	0.168	4	8.62503	4.98		0.774691
4	0.258	4	17.9326	4.28		0.58838
4	0.108	4	8.59437	4		0.966576
4	0.084	4	5.14351	4.56		1.07572
4	0.122	5	6.46961	4.9		0.91364
4	0.18	5	10.831	4.6		0.744727
4	0.098	5	6.8757	4.26		1.00877
4	0.035	5	2.75757	4.02		1.45593
4	0.065	5	4.69164	4.2		1.18709
4	0.072	5	3.69644	4.98		1.14267
4	0.164	5	8.84059	4.86		0.785156
4	0.16	5	8.55442	4.88		0.79588
4	0.196	5	11.7937	4.6		0.707744
4	0.045	5	2.4662	4.82		1.34679
4	0.144	5	7.63626	4.9		0.841638
4	0.087	5	5.56877	4.46		1.06048
4	0.035	5	1.91816	4.82		1.45593
4	0.033	5	2.52408	4.08		1.48149
4	0.16	5	8.21432	4.98		0.79588
4	0.146	5	8.27382	4.74		0.835647
4	0.155	5	10.3817	4.36		0.809668
4	0.043	5	3.13347	4.18		1.36653
4	0.14	5	8.64821	4.54		0.853872
4	0.087	6	6.88974	4.01		1.06048
4	0.055	6	2.91716	4.9		1.25964
4	0.034	6	1.87891	4.8		1.46852
4	0.047	6	3.39242	4.2		1.3279
4	0.052	6	4.10049	4.02		1.284
4	0.052	6	3.4829	4.36		1.284
4	0.022	6	1.47353	4.36		1.65758
4	0.103	6	8.19648	4		0.987163
4	0.113	6	6.62547	4.66		0.946922
4	0.106	6	8.36486	4.02		0.974694
4	0.08	6	6.18567	4.06		1.09691
4	0.075	6	3.87942	4.96		1.12494
4	0.079	6	4.71252	4.62		1.10237
4	0.052	6	2.68898	4.96		1.284
4	0.047	6	3.36034	4.22		1.3279
4	0.096	6	7.54485	4.02		1.01773
4	0.099	6	7.78061	4.03		1.00436
4	0.023	7	1.83028	4		1.63827
4	0.018	7	1.43239	4		1.74473
4	0.038	7	2.04281	4.87		1.42022
4	0.019	7	1.46761	4.06		1.72125
4	0.038	7	2.09996	4.8		1.42022
4	0.023	7	1.44615	4.5		1.63827
4	0.089	7	7.06337	4.01		1.05061
4	0.058	7	3.08998	4.89		1.23657
4	0.062	7	3.18305	4.98		1.20761
4	0.07	7	5.53471	4.01		1.1549
4	0.066	7	5.10886	4.06		1.18046
4	0.034	7	2.69832	4.01		1.46852
4	0.105	7	8.27881	4.02		0.978811
4	0.018	7	1.33716	4.14		1.74473
4	0.032	7	2.14332	4.36		1.49485
5	0.103	1	4.12277	5.64		0.987163
5	0.24	1	8.66061	5.94		0.619789
5	0.23	1	10.5844	5.26		0.638272
5	0.19	1	9.67662	5		0.721246
5	0.231	1	9.05258	5.7		0.636388
5	0.149	1	7.23696	5.12		0.826814
5	0.1	1	3.56047	5.98		1
5	0.174	1	7.16654	5.56		0.759451
5	0.135	1	5.98294	5.36		0.869666
5	0.151	1	6.49665	5.44		0.821023
5	0.174	1	8.25657	5.18		0.759451
5	0.404	1	14.3843	5.98		0.393619
5	0.308	1	13.0587	5.48		0.511449
5	0.21	1	7.47699	5.98		0.677781
5	0.179	1	7.2159	5.62		0.747147
5	0.238	1	9.87342	5.54		0.623423
5	0.213	2	8.96529	5.5		0.67162
5	0.167	2	7.80343	5.22		0.777284
5	0.36	2	14.3495	5.65		0.443697
5	0.229	2	8.37609	5.9		0.640165
5	0.299	2	14.0791	5.2		0.524329
5	0.272	2	9.81536	5.94		0.565431
5	0.237	2	11.246	5.18		0.625252
5	0.252	2	8.9628	5.98		0.598599
5	0.266	2	11.7011	5.38		0.575118
5	0.262	2	12.3369	5.2		0.581699
5	0.237	2	8.72778	5.88		0.625252
5	0.329	2	14.5806	5.36		0.482804
5	0.246	2	12.5287	5		0.609065
5	0.206	2	9.92776	5.14		0.686133
5	0.255	2	9.58122	5.82		0.59346
5	0.096	3	4.07024	5.48		1.01773
5	0.2	3	9.79038	5.1		0.69897
5	0.236	3	11.5527	5.1		0.627088
5	0.12	3	5.73842	5.16		0.920819
5	0.18	3	7.91805	5.38		0.744727
5	0.273	3	9.98548	5.9		0.563837
5	0.159	3	6.54874	5.56		0.798603
5	0.278	3	10.8944	5.7		0.555955
5	0.186	3	9.32314	5.04		0.730487
5	0.478	3	17.9677	5.82		0.320572
5	0.4	3	15.7306	5.69		0.39794
5	0.216	3	9.5727	5.36		0.665546
5	0.266	3	9.66381	5.92		0.575118
5	0.216	3	10.5736	5.1		0.665546
5	0.242	3	10.8055	5.34		0.616185
5	0.205	3	10.4406	5		0.688246
5	0.398	4	15.3156	5.75		0.400117
5	0.14	4	7.08411	5.02		0.853872
5	0.178	4	7.77218	5.4		0.74958
5	0.203	4	8.86377	5.4		0.692504
5	0.228	4	9.32345	5.58		0.642065
5	0.092	4	4.58921	5.05		1.03621
5	0.183	4	7.53723	5.56		0.737549
5	0.096	4	3.84258	5.64		1.01773
5	0.264	4	11.2753	5.46		0.578396
5	0.283	4	12.0868	5.46		0.548214
5	0.151	4	7.69037	5		0.821023
5	0.301	4	11.7958	5.7		0.521434
5	0.201	4	9.91696	5.08		0.696804
5	0.201	4	10.2368	5		0.696804
5	0.302	4	13.7927	5.28		0.519993
5	0.079	5	3.34947	5.48		1.10237
5	0.195	5	9.93127	5		0.709965
5	0.217	5	10.297	5.18		0.66354
5	0.155	5	7.70798	5.06		0.809668
5	0.189	5	9.62569	5		0.723538
5	0.097	5	3.91029	5.62		1.01323
5	0.251	5	9.76769	5.72		0.600326
5	0.248	5	9.92667	5.64		0.605548
5	0.176	5	6.26643	5.98		0.754487
5	0.211	5	9.21308	5.4		0.675718
5	0.057	5	2.8799	5.02		1.24413
5	0.087	5	3.97339	5.28		1.06048
5	0.219	5	9.70565	5.36		0.659556
5	0.212	5	9.18856	5.42		0.673664
5	0.113	6	5.20016	5.26		0.946922
5	0.05	6	2.10453	5.5		1.30103
5	0.156	6	7.34561	5.2		0.806875
5	0.118	6	6.00136	5		0.928118
5	0.145	6	6.92939	5.16		0.838632
5	0.149	6	5.96401	5.64		0.826814
5	0.103	6	4.92547	5.16		0.987163
5	0.073	6	2.8408	5.72		1.13668
5	0.051	6	2.07064	5.6		1.29243
5	0.12	6	4.34188	5.93		0.920819
5	0.112	6	4.71414	5.5		0.950782
5	0.051	6	2.17819	5.46		1.29243
5	0.068	6	2.45384	5.94		1.16749
5	0.063	6	2.59478	5.56		1.20066
5	0.068	6	2.46915	5.92		1.16749
5	0.089	7	3.27752	5.88		1.05061
5	0.074	7	3.67953	5.06		1.13077
5	0.078	7	2.85299	5.9		1.10791
5	0.05	7	1.87326	5.83		1.30103
5	0.128	7	5.67271	5.36		0.89279
5	0.084	7	3.20135	5.78		1.07572
5	0.038	7	1.72243	5.3		1.42022
5	0.059	7	2.59536	5.38		1.22915
5	0.122	7	6.164	5.02		0.91364
5	0.12	7	5.23967	5.4		0.920819
5	0.042	7	2.05598	5.1		1.37675
5	0.129	7	6.48187	5.03		0.88941
5	0.092	7	4.60175	5.05		1.03621
5	0.078	7	2.79584	5.96		1.10791
6	0.44	1	11.8355	6.88		0.356547
6	0.3	1	8.82225	6.58		0.522879
6	0.22	1	6.88163	6.38		0.657577
6	0.36	1	10.5867	6.58		0.443697
6	0.3	1	10.6103	6		0.522879
6	0.24	1	6.27206	6.98		0.619789
6	0.249	1	6.50727	6.98		0.603801
6	0.35	1	9.14676	6.98		0.455932
6	0.392	1	11.1185	6.7		0.406714
6	0.349	2	9.33335	6.9		0.457175
6	0.251	2	8.0011	6.32		0.600326
6	0.244	2	6.96221	6.68		0.61261
6	0.364	2	9.84835	6.86		0.438899
6	0.24	2	8.26636	6.08		0.619789
6	0.422	2	11.7579	6.76		0.374688
6	0.2	2	6.06443	6.48		0.69897
6	0.39	2	12.8349	6.22		0.408935
6	0.238	2	8.30641	6.04		0.623423
6	0.24	3	6.25413	6.99		0.619789
6	0.267	3	7.80429	6.6		0.573489
6	0.501	3	15.5736	6.4		0.300162
6	0.318	3	9.0737	6.68		0.497573
6	0.466	3	12.9073	6.78		0.331614
6	0.348	3	10.423	6.52		0.458421
6	0.393	3	12.6877	6.28		0.405607
6	0.38	3	12.5867	6.2		0.420216
6	0.44	3	11.8355	6.88		0.356547
6	0.276	4	8.63332	6.38		0.559091
6	0.352	4	12.3669	6.02		0.453457
6	0.318	4	9.18335	6.64		0.497573
6	0.146	4	4.86728	6.18		0.835647
6	0.317	4	10.9185	6.08		0.498941
6	0.385	4	13.5263	6.02		0.414539
6	0.44	4	13.6774	6.4		0.356547
6	0.216	5	5.62872	6.99		0.665546
6	0.201	5	5.98344	6.54		0.696804
6	0.137	5	3.66381	6.9		0.863279
6	0.203	5	6.59565	6.26		0.692504
6	0.098	5	2.99	6.46		1.00877
6	0.278	5	8.97502	6.28		0.555955
6	0.22	5	6.67087	6.48		0.657577
6	0.154	6	4.52876	6.58		0.812479
6	0.102	6	3.55989	6.04		0.9914
6	0.136	6	4.80795	6		0.866461
6	0.102	6	3.22079	6.35		0.9914
6	0.104	6	2.73628	6.96		0.982967
6	0.182	7	5.95131	6.24		0.739929
6	0.062	7	2.1928	6		1.20761
6	0.1	7	3.46709	6.06		1
6	0.044	7	1.4115	6.3		1.35655
6	0.038	7	1.30027	6.1		1.42022
6	0.186	7	5.6749	6.46		0.730487
6	0.041	7	1.07148	6.98		1.38722
6	0.066	7	1.91751	6.62		1.18046

## Sheet: Larix gmelinii
Diameter class	tensile force	moisture class	tensile strength	log10 force	tan(log10 force)	diameter	tensile sqare	log10(1/force)
1	0.025	1	10.6556	-1.60206	31.9756	1.73		1.60206
1	0.026	1	11.1887	-1.58503	70.2677	1.72		1.58503
1	0.018	1	8.48436	-1.74473	5.69131	1.64		1.74473
1	0.05	1	16.2386	-1.30103	-3.61655	1.98		1.30103
1	0.051	1	17.0071	-1.29243	-3.49911	1.95		1.29243
1	0.02	2	9.94718	-1.69897	7.75914	1.6		1.69897
1	0.044	2	15.6834	-1.35655	-4.59583	1.89		1.35655
1	0.017	2	11.8766	-1.76955	4.9649	1.35		1.76955
1	0.017	2	8.78132	-1.76955	4.9649	1.57		1.76955
1	0.047	2	15.1113	-1.3279	-4.03573	1.99		1.3279
1	0.024	3	8.64581	-1.61979	20.395	1.88		1.61979
1	0.038	3	16.166	-1.42022	-6.59072	1.73		1.42022
1	0.014	3	11.7822	-1.85387	3.43776	1.23		1.85387
1	0.017	3	11.8766	-1.76955	4.9649	1.35		1.76955
1	0.026	3	12.7712	-1.58503	70.2677	1.61		1.58503
1	0.021	4	9.038	-1.67778	9.31147	1.72		1.67778
1	0.034	4	13.5109	-1.46852	-9.74342	1.79		1.46852
1	0.03	4	11.1606	-1.52288	-20.8532	1.85		1.52288
1	0.035	4	13.7541	-1.45593	-8.6676	1.8		1.45593
1	0.046	4	17.2995	-1.33724	-4.20353	1.84		1.33724
1	0.031	5	16.1704	-1.50864	-16.0673	1.56		1.50864
1	0.02	5	12.7031	-1.69897	7.75914	1.42		1.69897
1	0.041	5	17.4606	-1.38722	-5.38588	1.73		1.38722
1	0.021	5	12.4221	-1.67778	9.31147	1.47		1.67778
1	0.025	6	11.4135	-1.60206	31.9756	1.67		1.60206
1	0.019	6	12.3843	-1.72125	6.5965	1.4		1.72125
1	0.032	6	14.1798	-1.49485	-13.1419	1.7		1.49485
1	0.035	6	15.3719	-1.45593	-8.6676	1.7		1.45593
1	0.036	6	12.5645	-1.4437	-7.82548	1.91		1.4437
1	0.045	7	14.5943	-1.34679	-4.38919	1.98		1.34679
1	0.027	7	9.00158	-1.56864	-462.943	1.95		1.56864
1	0.036	7	11.6056	-1.4437	-7.82548	1.99		1.4437
1	0.043	7	13.9098	-1.36653	-4.82733	1.98		1.36653
2	0.09	1	15.719	-1.04576	-1.7263	2.7		1.04576
2	0.052	1	14.0603	-1.284	-3.39063	2.17		1.284
2	0.021	1	5.83851	-1.67778	9.31147	2.14		1.67778
2	0.072	1	16.6	-1.14267	-2.19126	2.35		1.14267
2	0.061	1	12.1339	-1.21467	-2.68827	2.53		1.21467
2	0.063	1	11.866	-1.20066	-2.57718	2.6		1.20066
2	0.054	1	12.2407	-1.26761	-3.19657	2.37		1.26761
2	0.072	1	15.5249	-1.14267	-2.19126	2.43		1.14267
2	0.055	1	12.4674	-1.25964	-3.1094	2.37		1.25964
2	0.064	1	9.82438	-1.19382	-2.52582	2.88		1.19382
2	0.051	1	10.5579	-1.29243	-3.49911	2.48		1.29243
2	0.068	1	11.3658	-1.16749	-2.3436	2.76		1.16749
2	0.053	1	10.9719	-1.27572	-3.29007	2.48		1.27572
2	0.075	1	10.7532	-1.12494	-2.09224	2.98		1.12494
2	0.016	1	3.13292	-1.79588	4.36751	2.55		1.79588
2	0.052	1	13.3139	-1.284	-3.39063	2.23		1.284
2	0.07	1	12.1358	-1.1549	-2.2642	2.71		1.1549
2	0.045	1	8.03711	-1.34679	-4.38919	2.67		1.34679
2	0.046	1	10.6055	-1.33724	-4.20353	2.35		1.33724
2	0.032	1	10.1859	-1.49485	-13.1419	2		1.49485
2	0.059	2	9.24852	-1.22915	-2.81221	2.85		1.22915
2	0.062	2	12.9392	-1.20761	-2.63125	2.47		1.20761
2	0.03	2	8.18698	-1.52288	-20.8532	2.16		1.52288
2	0.088	2	18.6664	-1.05552	-1.76582	2.45		1.05552
2	0.059	2	10.3814	-1.22915	-2.81221	2.69		1.22915
2	0.078	2	14.1421	-1.10791	-2.00379	2.65		1.10791
2	0.051	2	16.2338	-1.29243	-3.49911	2		1.29243
2	0.028	2	8.91268	-1.55284	-55.6908	2		1.55284
2	0.08	2	20.8553	-1.09691	-1.94983	2.21		1.09691
2	0.069	2	11.4498	-1.16115	-2.30303	2.77		1.16115
2	0.069	2	11.9625	-1.16115	-2.30303	2.71		1.16115
2	0.051	2	9.53233	-1.29243	-3.49911	2.61		1.29243
2	0.068	2	13.2111	-1.16749	-2.3436	2.56		1.16749
2	0.046	2	9.29652	-1.33724	-4.20353	2.51		1.33724
2	0.051	2	14.3127	-1.29243	-3.49911	2.13		1.29243
2	0.139	2	20.2823	-0.856985	-1.1545	2.95		0.856985
2	0.037	2	10.785	-1.4318	-7.14795	2.09		1.4318
2	0.056	2	16.8021	-1.25181	-3.02789	2.06		1.25181
2	0.06	2	17.6577	-1.22185	-2.74849	2.08		1.22185
2	0.049	3	13.4968	-1.3098	-3.74413	2.15		1.3098
2	0.074	3	13.6217	-1.13077	-2.12398	2.63		1.13077
2	0.059	3	9.72183	-1.22915	-2.81221	2.78		1.22915
2	0.049	3	10.2262	-1.3098	-3.74413	2.47		1.3098
2	0.078	3	13.0373	-1.10791	-2.00379	2.76		1.10791
2	0.061	3	13.484	-1.21467	-2.68827	2.4		1.21467
2	0.08	3	14.5047	-1.09691	-1.94983	2.65		1.09691
2	0.068	3	12.9068	-1.16749	-2.3436	2.59		1.16749
2	0.027	3	8.59437	-1.56864	-462.943	2		1.56864
2	0.058	3	9.62886	-1.23657	-2.87976	2.77		1.23657
2	0.049	3	15.4424	-1.3098	-3.74413	2.01		1.3098
2	0.031	3	6.57566	-1.50864	-16.0673	2.45		1.50864
2	0.037	3	11.6606	-1.4318	-7.14795	2.01		1.4318
2	0.055	3	9.5353	-1.25964	-3.1094	2.71		1.25964
2	0.051	3	11.1801	-1.29243	-3.49911	2.41		1.29243
2	0.058	3	16.4311	-1.23657	-2.87976	2.12		1.23657
2	0.071	3	10.2484	-1.14874	-2.22698	2.97		1.14874
2	0.043	3	13.5515	-1.36653	-4.82733	2.01		1.36653
2	0.042	3	11.677	-1.37675	-5.08858	2.14		1.37675
2	0.026	3	8.19391	-1.58503	70.2677	2.01		1.58503
2	0.035	4	11.0303	-1.45593	-8.6676	2.01		1.45593
2	0.056	4	11.8786	-1.25181	-3.02789	2.45		1.25181
2	0.068	4	13.7427	-1.16749	-2.3436	2.51		1.16749
2	0.032	4	10.1859	-1.49485	-13.1419	2		1.49485
2	0.04	4	10.619	-1.39794	-5.72742	2.19		1.39794
2	0.05	4	14.7148	-1.30103	-3.61655	2.08		1.30103
2	0.061	4	11.7591	-1.21467	-2.68827	2.57		1.21467
2	0.072	4	15.5249	-1.14267	-2.19126	2.43		1.14267
2	0.058	4	10.8407	-1.23657	-2.87976	2.61		1.23657
2	0.057	4	13.1416	-1.24413	-2.95151	2.35		1.24413
2	0.042	4	10.7535	-1.37675	-5.08858	2.23		1.37675
2	0.07	4	16.5589	-1.1549	-2.2642	2.32		1.1549
2	0.045	4	8.54128	-1.34679	-4.38919	2.59		1.34679
2	0.061	4	10.654	-1.21467	-2.68827	2.7		1.21467
2	0.051	4	16.2338	-1.29243	-3.49911	2		1.29243
2	0.059	4	15.2425	-1.22915	-2.81221	2.22		1.22915
2	0.074	4	16.2221	-1.13077	-2.12398	2.41		1.13077
2	0.046	4	14.6423	-1.33724	-4.20353	2		1.33724
2	0.091	4	17.2724	-1.04096	-1.70736	2.59		1.04096
2	0.021	4	6.68451	-1.67778	9.31147	2		1.67778
2	0.052	5	16.5521	-1.284	-3.39063	2		1.284
2	0.046	5	14.2127	-1.33724	-4.20353	2.03		1.33724
2	0.052	5	10.8522	-1.284	-3.39063	2.47		1.284
2	0.066	5	19.2381	-1.18046	-2.43041	2.09		1.18046
2	0.073	5	14.5208	-1.13668	-2.15696	2.53		1.13668
2	0.069	5	15.7454	-1.16115	-2.30303	2.36		1.16115
2	0.037	5	11.7775	-1.4318	-7.14795	2		1.4318
2	0.034	5	8.04291	-1.46852	-9.74342	2.32		1.46852
2	0.058	5	18.0982	-1.23657	-2.87976	2.02		1.23657
2	0.031	5	9.07004	-1.50864	-16.0673	2.09		1.50864
2	0.066	5	20.7999	-1.18046	-2.43041	2.01		1.18046
2	0.06	5	17.8287	-1.22185	-2.74849	2.07		1.22185
2	0.041	5	10.6883	-1.38722	-5.38588	2.21		1.38722
2	0.065	5	13.2417	-1.18709	-2.47696	2.5		1.18709
2	0.07	5	14.8483	-1.1549	-2.2642	2.45		1.1549
2	0.073	5	13.6443	-1.13668	-2.15696	2.61		1.13668
2	0.067	5	12.0565	-1.17393	-2.38601	2.66		1.17393
2	0.075	5	13.2954	-1.12494	-2.09224	2.68		1.12494
2	0.081	5	17.7567	-1.09151	-1.9242	2.41		1.09151
2	0.019	6	3.36817	-1.72125	6.5965	2.68		1.72125
2	0.03	6	7.82072	-1.52288	-20.8532	2.21		1.52288
2	0.032	6	10.1	-1.49485	-13.1419	2.01		1.49485
2	0.025	6	5.43525	-1.60206	31.9756	2.42		1.60206
2	0.031	6	4.41499	-1.50864	-16.0673	2.99		1.50864
2	0.031	6	8.78213	-1.50864	-16.0673	2.12		1.50864
2	0.03	6	9.08916	-1.52288	-20.8532	2.05		1.52288
2	0.036	6	6.06104	-1.4437	-7.82548	2.75		1.4437
2	0.042	6	11.2524	-1.37675	-5.08858	2.18		1.37675
2	0.034	6	5.76618	-1.46852	-9.74342	2.74		1.46852
2	0.02	6	3.97831	-1.69897	7.75914	2.53		1.69897
2	0.035	6	11.0456	-1.45593	-8.6676	2.01		1.45593
2	0.06	6	8.54514	-1.22185	-2.74849	2.99		1.22185
2	0.027	6	5.37072	-1.56864	-462.943	2.53		1.56864
2	0.035	6	5.72492	-1.45593	-8.6676	2.79		1.45593
2	0.034	6	9.10911	-1.46852	-9.74342	2.18		1.46852
2	0.022	6	4.55438	-1.65758	11.4943	2.48		1.65758
2	0.034	7	10.8225	-1.46852	-9.74342	2		1.46852
2	0.024	7	4.62653	-1.61979	20.395	2.57		1.61979
2	0.063	7	12.4332	-1.20066	-2.57718	2.54		1.20066
2	0.01	7	2.19218	-2	2.18504	2.41		2
2	0.043	7	9.90162	-1.36653	-4.82733	2.35		1.36653
2	0.006	7	1.34868	-2.22185	1.31257	2.38		2.22185
2	0.031	7	6.68435	-1.50864	-16.0673	2.43		1.50864
2	0.01	7	2.24779	-2	2.18504	2.38		2
2	0.016	7	3.62688	-1.79588	4.36751	2.37		1.79588
2	0.022	7	5.84043	-1.65758	11.4943	2.19		1.65758
2	0.036	7	6.67744	-1.4437	-7.82548	2.62		1.4437
2	0.014	7	3.52106	-1.85387	3.43776	2.25		1.85387
2	0.057	7	10.0842	-1.24413	-2.95151	2.68		1.24413
2	0.052	7	10.0603	-1.284	-3.39063	2.57		1.284
2	0.031	7	4.6292	-1.50864	-16.0673	2.92		1.50864
2	0.035	7	7.54685	-1.45593	-8.6676	2.43		1.45593
2	0.02	7	2.86753	-1.69897	7.75914	2.98		1.69897
2	0.019	7	2.72415	-1.72125	6.5965	2.98		1.72125
2	0.08	7	11.4701	-1.09691	-1.94983	2.98		1.09691
3	0.143	1	15.658	-0.844664	-1.12616	3.41		0.844664
3	0.079	1	7.22969	-1.10237	-1.97635	3.73		1.10237
3	0.103	1	9.95254	-0.987163	-1.51429	3.63		0.987163
3	0.148	1	12.582	-0.829738	-1.09286	3.87		0.829738
3	0.087	1	12.0655	-1.06048	-1.78644	3.03		1.06048
3	0.096	1	13.5812	-1.01773	-1.61987	3		1.01773
3	0.089	1	9.6319	-1.05061	-1.74578	3.43		1.05061
3	0.075	1	7.79534	-1.12494	-2.09224	3.5		1.12494
3	0.066	1	9.21383	-1.18046	-2.43041	3.02		1.18046
3	0.21	1	19.5311	-0.677781	-0.804997	3.7		0.677781
3	0.151	1	13.5271	-0.821023	-1.07391	3.77		0.821023
3	0.131	1	11.8609	-0.882729	-1.21641	3.75		0.882729
3	0.13	1	14.3184	-0.886057	-1.22469	3.4		0.886057
3	0.077	1	9.16865	-1.11351	-2.03221	3.27		1.11351
3	0.087	1	12.308	-1.06048	-1.78644	3		1.06048
3	0.088	1	9.86582	-1.05552	-1.76582	3.37		1.05552
3	0.121	1	14.1471	-0.917215	-1.3057	3.3		0.917215
3	0.067	1	7.25098	-1.17393	-2.38601	3.43		1.17393
3	0.119	1	13.501	-0.924453	-1.32547	3.35		0.924453
3	0.11	1	12.861	-0.958607	-1.42413	3.3		0.958607
3	0.067	1	6.69343	-1.17393	-2.38601	3.57		1.17393
3	0.084	1	9.64497	-1.07572	-1.85211	3.33		1.07572
3	0.108	1	9.62388	-0.966576	-1.44854	3.78		0.966576
3	0.117	1	12.1607	-0.931814	-1.34596	3.5		0.931814
3	0.094	1	9.23492	-1.02687	-1.6535	3.6		1.02687
3	0.129	1	14.8119	-0.88941	-1.23311	3.33		0.88941
3	0.108	1	11.1614	-0.966576	-1.44854	3.51		0.966576
3	0.096	1	12.7191	-1.01773	-1.61987	3.1		1.01773
3	0.096	2	13.4911	-1.01773	-1.61987	3.01		1.01773
3	0.085	2	10.9766	-1.07058	-1.82955	3.14		1.07058
3	0.116	2	13.1607	-0.935542	-1.3565	3.35		0.935542
3	0.148	2	12.9814	-0.829738	-1.09286	3.81		0.829738
3	0.075	2	9.50283	-1.12494	-2.09224	3.17		1.12494
3	0.114	2	10.105	-0.943095	-1.37817	3.79		0.943095
3	0.094	2	9.33839	-1.02687	-1.6535	3.58		1.02687
3	0.138	2	16.0374	-0.860121	-1.16184	3.31		0.860121
3	0.068	2	9.62003	-1.16749	-2.3436	3		1.16749
3	0.058	2	8.20532	-1.23657	-2.87976	3		1.23657
3	0.124	2	10.8763	-0.906578	-1.27733	3.81		0.906578
3	0.199	2	17.1831	-0.701147	-0.844251	3.84		0.701147
3	0.1	2	14.1471	-1	-1.55741	3		1
3	0.065	2	9.19562	-1.18709	-2.47696	3		1.18709
3	0.111	2	11.4064	-0.954677	-1.4123	3.52		0.954677
3	0.085	2	12.025	-1.07058	-1.82955	3		1.07058
3	0.119	2	16.7234	-0.924453	-1.32547	3.01		0.924453
3	0.137	2	11.9537	-0.863279	-1.16929	3.82		0.863279
3	0.069	2	9.7615	-1.16115	-2.30303	3		1.16115
3	0.154	2	21.7865	-0.812479	-1.05568	3		0.812479
3	0.108	2	15.2789	-0.966576	-1.44854	3		0.966576
3	0.08	2	10.8782	-1.09691	-1.94983	3.06		1.09691
3	0.159	2	16.5261	-0.798603	-1.02676	3.5		0.798603
3	0.158	2	16.1442	-0.801343	-1.03241	3.53		0.801343
3	0.056	2	7.86983	-1.25181	-3.02789	3.01		1.25181
3	0.093	2	12.6459	-1.03152	-1.67098	3.06		1.03152
3	0.122	2	11.5329	-0.91364	-1.29608	3.67		0.91364
3	0.116	3	16.4106	-0.935542	-1.3565	3		0.935542
3	0.082	3	11.4475	-1.08619	-1.89939	3.02		1.08619
3	0.135	3	19.0986	-0.869666	-1.18452	3		0.869666
3	0.08	3	11.2426	-1.09691	-1.94983	3.01		1.09691
3	0.087	3	11.3794	-1.06048	-1.78644	3.12		1.06048
3	0.092	3	13.0153	-1.03621	-1.68893	3		1.03621
3	0.071	3	8.05525	-1.14874	-2.22698	3.35		1.14874
3	0.107	3	9.95154	-0.970616	-1.46113	3.7		0.970616
3	0.137	3	19.3815	-0.863279	-1.16929	3		0.863279
3	0.113	3	15.9862	-0.946922	-1.38932	3		0.946922
3	0.061	3	6.56331	-1.21467	-2.68827	3.44		1.21467
3	0.134	3	16.4552	-0.872895	-1.19231	3.22		0.872895
3	0.121	3	17.118	-0.917215	-1.3057	3		0.917215
3	0.06	3	8.48826	-1.22185	-2.74849	3		1.22185
3	0.099	3	13.1166	-1.00436	-1.57246	3.1		1.00436
3	0.115	3	10.5242	-0.939302	-1.36723	3.73		0.939302
3	0.124	3	11.7861	-0.906578	-1.27733	3.66		0.906578
3	0.188	3	16.149	-0.725842	-0.887457	3.85		0.725842
3	0.089	3	8.79248	-1.05061	-1.74578	3.59		1.05061
3	0.085	3	11.2617	-1.07058	-1.82955	3.1		1.07058
3	0.095	3	9.07921	-1.02228	-1.63647	3.65		1.02228
3	0.219	3	19.5151	-0.659556	-0.775394	3.78		0.659556
3	0.152	3	13.5447	-0.818156	-1.06776	3.78		0.818156
3	0.169	3	15.7179	-0.772113	-0.973777	3.7		0.772113
3	0.116	3	10.5028	-0.935542	-1.3565	3.75		0.935542
3	0.101	3	9.65263	-0.995679	-1.5427	3.65		0.995679
3	0.12	3	11.3438	-0.920819	-1.3155	3.67		0.920819
3	0.15	4	14.4145	-0.823909	-1.08015	3.64		0.823909
3	0.12	4	14.736	-0.920819	-1.3155	3.22		0.920819
3	0.16	4	16.0742	-0.79588	-1.02119	3.56		0.79588
3	0.103	4	14.5715	-0.987163	-1.51429	3		0.987163
3	0.104	4	14.713	-0.982967	-1.50056	3		0.982967
3	0.071	4	9.04445	-1.14874	-2.22698	3.16		1.14874
3	0.155	4	16.3901	-0.809668	-1.04976	3.47		0.809668
3	0.12	4	16.1061	-0.920819	-1.3155	3.08		0.920819
3	0.086	4	9.25319	-1.0655	-1.80767	3.44		1.0655
3	0.164	4	16.4761	-0.785156	-0.999516	3.56		0.785156
3	0.087	4	10.2263	-1.06048	-1.78644	3.29		1.06048
3	0.104	4	8.56664	-0.982967	-1.50056	3.93		0.982967
3	0.101	4	14.2886	-0.995679	-1.5427	3		0.995679
3	0.114	4	12.3375	-0.943095	-1.37817	3.43		0.943095
3	0.122	4	10.8414	-0.91364	-1.29608	3.79		0.91364
3	0.071	4	9.97782	-1.14874	-2.22698	3.01		1.14874
3	0.119	4	14.4333	-0.924453	-1.32547	3.24		0.924453
3	0.117	4	11.1818	-0.931814	-1.34596	3.65		0.931814
3	0.072	4	9.66365	-1.14267	-2.19126	3.08		1.14267
3	0.117	4	15.6391	-0.931814	-1.34596	3.09		0.931814
3	0.147	4	14.0489	-0.832683	-1.09934	3.65		0.832683
3	0.119	4	12.8786	-0.924453	-1.32547	3.43		0.924453
3	0.094	4	13.2101	-1.02687	-1.6535	3.01		1.02687
3	0.108	4	14.8794	-0.966576	-1.44854	3.04		0.966576
3	0.143	4	15.8433	-0.844664	-1.12616	3.39		0.844664
3	0.1	4	14.1471	-1	-1.55741	3		1
3	0.104	4	14.713	-0.982967	-1.50056	3		0.982967
3	0.126	5	13.8779	-0.899629	-1.2592	3.4		0.899629
3	0.124	5	12.815	-0.906578	-1.27733	3.51		0.906578
3	0.222	5	17.7549	-0.653647	-0.765975	3.99		0.653647
3	0.074	5	9.25892	-1.13077	-2.12398	3.19		1.13077
3	0.073	5	10.2589	-1.13668	-2.15696	3.01		1.13668
3	0.16	5	15.2913	-0.79588	-1.02119	3.65		0.79588
3	0.101	5	8.1183	-0.995679	-1.5427	3.98		0.995679
3	0.12	5	16.9765	-0.920819	-1.3155	3		0.920819
3	0.107	5	14.5496	-0.970616	-1.46113	3.06		0.970616
3	0.198	5	16.5747	-0.703335	-0.848005	3.9		0.703335
3	0.107	5	15.037	-0.970616	-1.46113	3.01		0.970616
3	0.088	5	12.4495	-1.05552	-1.76582	3		1.05552
3	0.221	5	17.6749	-0.655608	-0.769091	3.99		0.655608
3	0.102	5	13.172	-0.9914	-1.52834	3.14		0.9914
3	0.028	5	3.85784	-1.55284	-55.6908	3.04		1.55284
3	0.088	5	12.4495	-1.05552	-1.76582	3		1.05552
3	0.161	5	16.4508	-0.793174	-1.01567	3.53		0.793174
3	0.141	5	12.7663	-0.850781	-1.14013	3.75		0.850781
3	0.245	5	19.5943	-0.610834	-0.700161	3.99		0.610834
3	0.101	5	9.86773	-0.995679	-1.5427	3.61		0.995679
3	0.13	5	18.2692	-0.886057	-1.22469	3.01		0.886057
3	0.106	5	14.9959	-0.974694	-1.47399	3		0.974694
3	0.175	5	18.2935	-0.756962	-0.944686	3.49		0.756962
3	0.216	5	21.1033	-0.665546	-0.78503	3.61		0.665546
3	0.092	5	13.0153	-1.03621	-1.68893	3		1.03621
3	0.074	5	10.4689	-1.13077	-2.12398	3		1.13077
3	0.138	5	14.4257	-0.860121	-1.16184	3.49		0.860121
3	0.117	6	10.1026	-0.931814	-1.34596	3.84		0.931814
3	0.036	6	5.05917	-1.4437	-7.82548	3.01		1.4437
3	0.026	6	2.89768	-1.58503	70.2677	3.38		1.58503
3	0.126	6	12.0419	-0.899629	-1.2592	3.65		0.899629
3	0.068	6	9.62003	-1.16749	-2.3436	3		1.16749
3	0.053	6	6.7579	-1.27572	-3.29007	3.16		1.27572
3	0.065	6	5.1985	-1.18709	-2.47696	3.99		1.18709
3	0.04	6	5.00482	-1.39794	-5.72742	3.19		1.39794
3	0.121	6	13.1717	-0.917215	-1.3057	3.42		0.917215
3	0.058	6	5.72993	-1.23657	-2.87976	3.59		1.23657
3	0.155	6	12.928	-0.809668	-1.04976	3.91		0.809668
3	0.122	6	15.9573	-0.91364	-1.29608	3.12		0.91364
3	0.025	6	2.97683	-1.60206	31.9756	3.27		1.60206
3	0.074	6	8.49676	-1.13077	-2.12398	3.33		1.13077
3	0.121	6	12.869	-0.917215	-1.3057	3.46		0.917215
3	0.052	6	7.3565	-1.284	-3.39063	3		1.284
3	0.063	6	8.62285	-1.20066	-2.57718	3.05		1.20066
3	0.112	6	12.9375	-0.950782	-1.4007	3.32		0.950782
3	0.049	6	6.93208	-1.3098	-3.74413	3		1.3098
3	0.068	6	7.44578	-1.16749	-2.3436	3.41		1.16749
3	0.034	6	4.09848	-1.46852	-9.74342	3.25		1.46852
3	0.031	6	2.86764	-1.50864	-16.0673	3.71		1.50864
3	0.081	6	9.41324	-1.09151	-1.9242	3.31		1.09151
3	0.074	7	6.95739	-1.13077	-2.12398	3.68		1.13077
3	0.095	7	13.4398	-1.02228	-1.63647	3		1.02228
3	0.074	7	10.4689	-1.13077	-2.12398	3		1.13077
3	0.078	7	10.469	-1.10791	-2.00379	3.08		1.10791
3	0.099	7	7.95755	-1.00436	-1.57246	3.98		1.00436
3	0.064	7	8.96687	-1.19382	-2.52582	3.01		1.19382
3	0.028	7	2.25062	-1.55284	-55.6908	3.98		1.55284
3	0.056	7	4.50124	-1.25181	-3.02789	3.98		1.25181
3	0.051	7	4.54461	-1.29243	-3.49911	3.78		1.29243
3	0.049	7	5.15167	-1.3098	-3.74413	3.48		1.3098
3	0.039	7	3.42078	-1.40894	-6.12409	3.81		1.40894
3	0.034	7	3.19664	-1.46852	-9.74342	3.68		1.46852
3	0.047	7	6.64914	-1.3279	-4.03573	3		1.3279
3	0.043	7	5.66054	-1.36653	-4.82733	3.11		1.36653
3	0.059	7	4.74238	-1.22915	-2.81221	3.98		1.22915
3	0.039	7	5.51737	-1.40894	-6.12409	3		1.40894
3	0.056	7	6.75043	-1.25181	-3.02789	3.25		1.25181
3	0.064	7	8.76247	-1.19382	-2.52582	3.05		1.19382
3	0.077	7	10.8933	-1.11351	-2.03221	3		1.11351
3	0.037	7	4.90217	-1.4318	-7.14795	3.1		1.4318
3	0.056	7	6.91971	-1.25181	-3.02789	3.21		1.25181
3	0.072	7	9.85469	-1.14267	-2.19126	3.05		1.14267
4	0.207	1	10.6273	-0.68403	-0.815348	4.98	112.939	0.68403
4	0.094	1	7.48028	-1.02687	-1.6535	4	55.9546	1.02687
4	0.184	1	14.4969	-0.735182	-0.904294	4.02	210.161	0.735182
4	0.18	1	11.9463	-0.744727	-0.921796	4.38	142.715	0.744727
4	0.22	1	11.5249	-0.657577	-0.77223	4.93	132.824	0.657577
4	0.139	1	9.059	-0.856985	-1.1545	4.42	82.0655	0.856985
4	0.074	1	5.88873	-1.13077	-2.12398	4	34.6772	1.13077
4	0.189	1	12.835	-0.723538	-0.883347	4.33	164.737	0.723538
4	0.231	1	15.1232	-0.636388	-0.738945	4.41	228.712	0.636388
4	0.253	1	12.9889	-0.596879	-0.679565	4.98	168.711	0.596879
4	0.232	1	11.9108	-0.634512	-0.736048	4.98	141.866	0.634512
4	0.083	1	6.60493	-1.08092	-1.87537	4	43.6251	1.08092
4	0.284	1	14.5804	-0.546682	-0.608549	4.98	212.588	0.546682
4	0.118	1	8.31791	-0.928118	-1.33562	4.25	69.1876	0.928118
4	0.136	1	9.76978	-0.866461	-1.17685	4.21	95.4486	0.866461
4	0.167	2	10.9333	-0.777284	-0.983901	4.41	119.536	0.777284
4	0.176	2	11.1652	-0.754487	-0.940013	4.48	124.662	0.754487
4	0.223	2	17.7458	-0.651695	-0.762883	4	314.913	0.651695
4	0.142	2	11.0227	-0.847712	-1.13309	4.05	121.5	0.847712
4	0.156	2	11.6449	-0.806875	-1.0439	4.13	135.603	0.806875
4	0.157	2	9.55109	-0.8041	-1.03812	4.57	91.2234	0.8041
4	0.176	2	10.5903	-0.754487	-0.940013	4.6	112.154	0.754487
4	0.204	2	13.8537	-0.69037	-0.825958	4.33	191.924	0.69037
4	0.191	2	15.0484	-0.718967	-0.875241	4.02	226.455	0.718967
4	0.189	2	10.4882	-0.723538	-0.883347	4.79	110.002	0.723538
4	0.147	2	11.6396	-0.832683	-1.09934	4.01	135.481	0.832683
4	0.203	3	16.1542	-0.692504	-0.829554	4	260.959	0.692504
4	0.292	3	14.9911	-0.534617	-0.592136	4.98	224.734	0.534617
4	0.156	3	12.3522	-0.806875	-1.0439	4.01	152.578	0.806875
4	0.17	3	12.8763	-0.769551	-0.968798	4.1	165.799	0.769551
4	0.291	3	21.8277	-0.536107	-0.59415	4.12	476.45	0.536107
4	0.205	3	13.9216	-0.688246	-0.822392	4.33	193.81	0.688246
4	0.144	3	11.4592	-0.841638	-1.11931	4	131.312	0.841638
4	0.19	3	12.9627	-0.721246	-0.879276	4.32	168.032	0.721246
4	0.207	3	11.8806	-0.68403	-0.815348	4.71	141.149	0.68403
4	0.155	3	10.9261	-0.809668	-1.04976	4.25	119.379	0.809668
4	0.206	4	11.0591	-0.686133	-0.818855	4.87	122.303	0.686133
4	0.179	4	9.18977	-0.747147	-0.926281	4.98	84.4518	0.747147
4	0.15	4	11.9366	-0.823909	-1.08015	4	142.483	0.823909
4	0.161	4	12.1354	-0.793174	-1.01567	4.11	147.267	0.793174
4	0.234	4	15.7452	-0.630784	-0.730316	4.35	247.911	0.630784
4	0.159	4	12.6528	-0.798603	-1.02676	4	160.094	0.798603
4	0.16	4	12.606	-0.79588	-1.02119	4.02	158.912	0.79588
4	0.145	4	10.6682	-0.838632	-1.11257	4.16	113.811	0.838632
4	0.146	4	10.5382	-0.835647	-1.10591	4.2	111.053	0.835647
4	0.212	4	12.3769	-0.673664	-0.798236	4.67	153.188	0.673664
4	0.121	4	9.62887	-0.917215	-1.3057	4	92.7152	0.917215
4	0.22	5	14.8715	-0.657577	-0.77223	4.34	221.16	0.657577
4	0.268	5	17.5456	-0.571865	-0.643603	4.41	307.847	0.571865
4	0.058	5	4.40265	-1.23657	-2.87976	4.1	19.3833	1.23657
4	0.172	5	10.4859	-0.764472	-0.958999	4.57	109.954	0.764472
4	0.232	5	12.9283	-0.634512	-0.736048	4.78	167.142	0.634512
4	0.223	5	16.8907	-0.651695	-0.762883	4.1	285.295	0.651695
4	0.175	5	13.9261	-0.756962	-0.944686	4	193.935	0.756962
4	0.164	5	12.3615	-0.785156	-0.999516	4.11	152.806	0.785156
4	0.259	5	15.8102	-0.5867	-0.664787	4.57	249.963	0.5867
4	0.153	5	10.3902	-0.815309	-1.06168	4.33	107.957	0.815309
4	0.247	6	14.1764	-0.607303	-0.694912	4.71	200.97	0.607303
4	0.075	6	4.3229	-1.12494	-2.09224	4.7	18.6875	1.12494
4	0.122	6	9.70845	-0.91364	-1.29608	4	94.254	0.91364
4	0.086	6	6.84366	-1.0655	-1.80767	4	46.8357	1.0655
4	0.115	6	8.58436	-0.939302	-1.36723	4.13	73.6912	0.939302
4	0.082	6	5.06538	-1.08619	-1.89939	4.54	25.6581	1.08619
4	0.097	6	7.1711	-1.01323	-1.60368	4.15	51.4246	1.01323
4	0.057	6	4.53592	-1.24413	-2.95151	4	20.5745	1.24413
4	0.05	6	3.97887	-1.30103	-3.61655	4	15.8314	1.30103
4	0.042	6	3.30908	-1.37675	-5.08858	4.02	10.95	1.37675
4	0.166	6	8.48823	-0.779892	-0.989048	4.99	72.05	0.779892
4	0.103	6	7.6886	-0.987163	-1.51429	4.13	59.1146	0.987163
4	0.253	6	13.1075	-0.596879	-0.679565	4.96	171.807	0.596879
4	0.056	7	4.02285	-1.25181	-3.02789	4.21	16.1833	1.25181
4	0.103	7	5.57524	-0.987163	-1.51429	4.85	31.0833	0.987163
4	0.08	7	5.80192	-1.09691	-1.94983	4.19	33.6623	1.09691
4	0.037	7	2.31611	-1.4318	-7.14795	4.51	5.36436	1.4318
4	0.164	7	8.41967	-0.785156	-0.999516	4.98	70.8909	0.785156
4	0.051	7	3.27914	-1.29243	-3.49911	4.45	10.7528	1.29243
4	0.14	7	11.1408	-0.853872	-1.14726	4	124.118	0.853872
4	0.053	7	2.97832	-1.27572	-3.29007	4.76	8.87042	1.27572
4	0.036	7	2.49057	-1.4437	-7.82548	4.29	6.20292	1.4437
4	0.089	7	7.08239	-1.05061	-1.74578	4	50.1603	1.05061
4	0.134	7	6.87949	-0.872895	-1.19231	4.98	47.3274	0.872895
4	0.077	7	5.45342	-1.11351	-2.03221	4.24	29.7398	1.11351
4	0.054	7	4.29718	-1.26761	-3.19657	4	18.4658	1.26761
4	0.164	7	9.91125	-0.785156	-0.999516	4.59	98.233	0.785156
4	0.05	7	2.56697	-1.30103	-3.61655	4.98	6.58935	1.30103
4	0.086	7	4.41519	-1.0655	-1.80767	4.98	19.4939	1.0655
4	0.046	7	2.80437	-1.33724	-4.20353	4.57	7.8645	1.33724
5	0.266	1	11.4866	-0.575118	-0.648214	5.43	131.942	0.575118
5	0.33	1	14.8457	-0.481486	-0.522501	5.32	220.395	0.481486
5	0.234	1	10.2174	-0.630784	-0.730316	5.4	104.394	0.630784
5	0.205	1	10.4406	-0.688246	-0.822392	5	109.005	0.688246
5	0.243	1	8.76887	-0.614394	-0.705479	5.94	76.893	0.614394
5	0.208	1	8.69151	-0.681937	-0.81187	5.52	75.5424	0.681937
5	0.333	1	12.7351	-0.477556	-0.517508	5.77	162.183	0.477556
5	0.278	1	10.522	-0.555955	-0.621329	5.8	110.713	0.555955
5	0.196	1	9.9822	-0.707744	-0.855613	5	99.6443	0.707744
5	0.292	1	13.9635	-0.534617	-0.592136	5.16	194.979	0.534617
5	0.277	1	10.9704	-0.55752	-0.6235	5.67	120.35	0.55752
5	0.174	1	7.79839	-0.759451	-0.949407	5.33	60.8149	0.759451
5	0.196	1	9.9822	-0.707744	-0.855613	5	99.6443	0.707744
5	0.232	2	10.2055	-0.634512	-0.736048	5.38	104.152	0.634512
5	0.216	2	8.86448	-0.665546	-0.78503	5.57	78.5791	0.665546
5	0.304	2	11.0444	-0.517126	-0.568752	5.92	121.978	0.517126
5	0.212	2	10.4186	-0.673664	-0.798236	5.09	108.548	0.673664
5	0.224	2	9.36009	-0.649752	-0.759813	5.52	87.6113	0.649752
5	0.352	2	15.6583	-0.453457	-0.487326	5.35	245.183	0.453457
5	0.215	2	10.9062	-0.667562	-0.788293	5.01	118.945	0.667562
5	0.238	2	9.49271	-0.623423	-0.719089	5.65	90.1115	0.623423
5	0.191	2	8.49642	-0.718967	-0.875241	5.35	72.1891	0.718967
5	0.248	2	10.9909	-0.605548	-0.692313	5.36	120.799	0.605548
5	0.212	2	10.5425	-0.673664	-0.798236	5.06	111.145	0.673664
5	0.297	2	11.8041	-0.527244	-0.58222	5.66	139.337	0.527244
5	0.302	2	11.5496	-0.519993	-0.572553	5.77	133.392	0.519993
5	0.273	2	11.9202	-0.563837	-0.632308	5.4	142.092	0.563837
5	0.371	3	15.0629	-0.430626	-0.459379	5.6	226.89	0.430626
5	0.255	3	12.147	-0.59346	-0.674578	5.17	147.55	0.59346
5	0.209	3	10.5596	-0.679854	-0.808419	5.02	111.506	0.679854
5	0.284	3	12.7284	-0.546682	-0.608549	5.33	162.012	0.546682
5	0.219	3	10.8906	-0.659556	-0.775394	5.06	118.606	0.659556
5	0.162	3	7.2334	-0.790485	-1.01023	5.34	52.3221	0.790485
5	0.249	3	10.3671	-0.603801	-0.689731	5.53	107.478	0.603801
5	0.358	3	12.704	-0.446117	-0.478275	5.99	161.391	0.446117
5	0.297	3	12.2767	-0.527244	-0.58222	5.55	150.717	0.527244
5	0.201	3	8.94126	-0.696804	-0.83684	5.35	79.9461	0.696804
5	0.357	3	13.8927	-0.447332	-0.479768	5.72	193.007	0.447332
5	0.309	3	13.0534	-0.510042	-0.559413	5.49	170.391	0.510042
5	0.338	3	13.7722	-0.471083	-0.509329	5.59	189.673	0.471083
5	0.258	3	11.6504	-0.58838	-0.667212	5.31	135.732	0.58838
5	0.351	4	14.9363	-0.454693	-0.488856	5.47	223.093	0.454693
5	0.266	4	13.2279	-0.575118	-0.648214	5.06	174.977	0.575118
5	0.218	4	9.7704	-0.661544	-0.778581	5.33	95.4607	0.661544
5	0.317	4	12.779	-0.498941	-0.544928	5.62	163.303	0.498941
5	0.251	4	10.264	-0.600326	-0.684616	5.58	105.349	0.600326
5	0.249	4	12.094	-0.603801	-0.689731	5.12	146.265	0.603801
5	0.393	4	13.946	-0.405607	-0.429419	5.99	194.49	0.405607
5	0.33	4	13.2558	-0.481486	-0.522501	5.63	175.717	0.481486
5	0.256	4	12.0081	-0.59176	-0.672108	5.21	144.195	0.59176
5	0.275	4	13.568	-0.560667	-0.62788	5.08	184.09	0.560667
5	0.347	4	13.4564	-0.459671	-0.495038	5.73	181.076	0.459671
5	0.226	4	9.72346	-0.645892	-0.753742	5.44	94.5456	0.645892
5	0.236	4	11.07	-0.627088	-0.724664	5.21	122.544	0.627088
5	0.281	4	12.2242	-0.551294	-0.614887	5.41	149.432	0.551294
5	0.202	5	10.2878	-0.694649	-0.833181	5	105.838	0.694649
5	0.373	5	16.1072	-0.428291	-0.456554	5.43	259.441	0.428291
5	0.268	5	12.571	-0.571865	-0.643603	5.21	158.03	0.571865
5	0.262	5	12.5776	-0.581699	-0.657599	5.15	158.195	0.581699
5	0.269	5	12.6179	-0.570248	-0.641318	5.21	159.211	0.570248
5	0.261	5	12.5784	-0.583359	-0.659981	5.14	158.215	0.583359
5	0.379	5	16.6101	-0.421361	-0.448206	5.39	275.895	0.421361
5	0.302	5	13.9508	-0.519993	-0.572553	5.25	194.624	0.519993
5	0.231	5	11.7647	-0.636388	-0.738945	5	138.409	0.636388
5	0.285	5	10.4954	-0.545155	-0.606459	5.88	110.154	0.545155
5	0.475	5	19.0804	-0.323306	-0.335063	5.63	364.061	0.323306
5	0.226	5	10.7656	-0.645892	-0.753742	5.17	115.898	0.645892
5	0.319	5	12.998	-0.496209	-0.541391	5.59	168.949	0.496209
5	0.048	6	1.82303	-1.31876	-3.88329	5.79	3.32344	1.31876
5	0.057	6	2.0227	-1.24413	-2.95151	5.99	4.09131	1.24413
5	0.139	6	7.02292	-0.856985	-1.1545	5.02	49.3214	0.856985
5	0.113	6	5.70928	-0.946922	-1.38932	5.02	32.5958	0.946922
5	0.151	6	7.69037	-0.821023	-1.07391	5	59.1417	0.821023
5	0.181	6	8.26648	-0.742321	-0.917355	5.28	68.3348	0.742321
5	0.236	6	10.9436	-0.627088	-0.724664	5.24	119.762	0.627088
5	0.087	6	3.58327	-1.06048	-1.78644	5.56	12.8398	1.06048
5	0.198	6	10.0039	-0.703335	-0.848005	5.02	100.077	0.703335
5	0.086	6	3.31187	-1.0655	-1.80767	5.75	10.9685	1.0655
5	0.055	6	2.50243	-1.25964	-3.1094	5.29	6.26214	1.25964
5	0.165	6	6.48888	-0.782516	-0.994252	5.69	42.1055	0.782516
5	0.191	7	9.38659	-0.718967	-0.875241	5.09	88.1081	0.718967
5	0.066	7	2.94694	-1.18046	-2.43041	5.34	8.68447	1.18046
5	0.088	7	4.03433	-1.05552	-1.76582	5.27	16.2758	1.05552
5	0.062	7	2.37934	-1.20761	-2.63125	5.76	5.66127	1.20761
5	0.082	7	3.77357	-1.08619	-1.89939	5.26	14.2398	1.08619
5	0.132	7	5.91602	-0.879426	-1.20825	5.33	34.9993	0.879426
5	0.033	7	1.41459	-1.48149	-11.1671	5.45	2.00107	1.48149
5	0.096	7	4.33503	-1.01773	-1.61987	5.31	18.7925	1.01773
5	0.184	7	9.37104	-0.735182	-0.904294	5	87.8164	0.735182
5	0.04	7	1.77935	-1.39794	-5.72742	5.35	3.1661	1.39794
5	0.156	7	6.22872	-0.806875	-1.0439	5.65	38.797	0.806875
5	0.109	7	4.86692	-0.962574	-1.43621	5.34	23.6869	0.962574
5	0.107	7	5.44947	-0.970616	-1.46113	5	29.6967	0.970616
6	0.432	1	13.5555	-0.364516	-0.381568	6.37		0.364516
6	0.334	1	9.19684	-0.476254	-0.515858	6.8		0.476254
6	0.269	1	9.51393	-0.570248	-0.641318	6		0.570248
6	0.195	1	6.39689	-0.709965	-0.859468	6.23		0.709965
6	0.393	1	10.5712	-0.405607	-0.429419	6.88		0.405607
6	0.288	1	9.85469	-0.540608	-0.600256	6.1		0.540608
6	0.271	1	8.97627	-0.567031	-0.636787	6.2		0.567031
6	0.395	1	10.3822	-0.403403	-0.42681	6.96		0.403403
6	0.375	2	9.91046	-0.425969	-0.453751	6.94		0.425969
6	0.337	2	11.9189	-0.47237	-0.510951	6		0.47237
6	0.375	2	13.1669	-0.425969	-0.453751	6.02		0.425969
6	0.36	2	10.5643	-0.443697	-0.475305	6.59		0.443697
6	0.41	3	14.0754	-0.387216	-0.407804	6.09		0.387216
6	0.216	3	7.41531	-0.665546	-0.78503	6.09		0.665546
6	0.351	3	10.0454	-0.454693	-0.488856	6.67		0.454693
6	0.471	4	14.0639	-0.326979	-0.339153	6.53		0.326979
6	0.318	4	10.5671	-0.497573	-0.543155	6.19		0.497573
6	0.529	4	14.5663	-0.276544	-0.283817	6.8		0.276544
6	0.281	4	9.93834	-0.551294	-0.614887	6		0.551294
6	0.54	5	14.357	-0.267606	-0.274183	6.92		0.267606
6	0.355	5	10.2676	-0.449772	-0.482773	6.63		0.449772
6	0.375	5	12.3811	-0.425969	-0.453751	6.21		0.425969
6	0.109	6	2.84042	-0.962574	-1.43621	6.99		0.962574
6	0.092	6	2.88682	-1.03621	-1.68893	6.37		1.03621
6	0.306	6	9.75433	-0.514279	-0.564989	6.32		0.514279
6	0.167	6	4.62559	-0.777284	-0.983901	6.78		0.777284
6	0.091	6	3.21113	-1.04096	-1.70736	6.01		1.04096
6	0.113	6	3.99656	-0.946922	-1.38932	6		0.946922
6	0.313	6	9.07011	-0.504456	-0.552102	6.63		0.504456
6	0.068	7	2.17244	-1.16749	-2.3436	6.31		1.16749
6	0.225	7	7.95775	-0.647817	-0.756766	6		0.647817
6	0.112	7	3.55557	-0.950782	-1.4007	6.33		0.950782
6	0.209	7	7.20809	-0.679854	-0.808419	6.08		0.679854
6	0.23	7	7.35494	-0.638272	-0.741862	6.31		0.638272
6	0.098	7	2.89072	-1.00877	-1.58788	6.57		1.00877
6	0.146	7	3.93867	-0.835647	-1.10591	6.87		0.835647
