# Supplementary material for: Effect of Root Moisture Content and Diameter on Root Tensile Properties
Source: PLoS One. 2016 Mar 22;11(3):e0151791. doi: 10.1371/journal.pone.0151791 (PMC4803321; doi:10.1371/journal.pone.0151791)
Supplement: S2 File — (XLSX) [file pone.0151791.s002.xlsx]

## Sheet: Betula platyphylla
Species	Moisture Content	Tensile Resistance	Tensile Strength
Betula platyphylla	H1	F(5, 80)=127.02, P<0.01**	F(5, 80)=0.53, P=0.75
	H2	F(5, 77)=98.35 P<0.01**	F(5, 77)=0.43, P=0.83
	H3	F(5, 74)=97.16, P<0.01**	F(5, 74)=4.23, P<0.01**
	H4	F(5, 70)=144.25, P<0.01**	F(5, 70)=1.17, P=0.33
	H5	F(5, 66)=83.05, P<0.01**	F(5, 66)=9.09, P<0.01**
	H6	F(5, 65)=26.13, P<0.01**	F(5, 65)=15.65, P<0.01**
	H7	F(5, 69)=32.84, P<0.01**	F(5, 69)=4.89, P<0.01**
Quercus mongolica	H1	F(5, 95)=89.93, P<0.01**	F(5, 95)=3.84, P<0.01**
	H2	F(5, 94)=110.38, P<0.01**	F(5, 94)=2.17, P=0.06
	H3	F(5, 94)=107.40, P<0.01**	F(5, 94)=4.03, P<0.01**
	H4	F(5, 87)=84.84, P<0.01**	F(5, 87)=3.18, P=0.01*
	H5	F(5, 78)=44.77, P<0.01**	F(5, 78)=3.54, P<0.01**
	H6	F(5, 83)=31.51, P<0.01**	F(5, 83)=4.94, P<0.01**
	H7	F(5, 71)=32.14, P<0.01**	F(5, 71)=7.14, P<0.01**
Pinus tabulaeformis	H1	F(5, 143)=119.09, P<0.01**	F(5, 143)=2.81, P=0.02*
	H2	F(5, 134)=132.52, P<0.01**	F(5, 134)=2.26, P=0.05
	H3	F(5, 142)=112.29, P<0.01**	F(5, 142)=0.87, P=0.51
	H4	F(5, 131)=68.20, P<0.01**	F(5, 131)=0.53, P=0.75
	H5	F(5, 127)=56.98, P<0.01**	F(5, 127)=0.71, P=0.62
	H6	F(5, 116)=51.75, P<0.01**	F(5, 116)=2.57, P=0.03*
	H7	F(5, 119)=52.88, P<0.01**	F(5, 119)=0.60, P=0.70
Larix gmelinii	H1	F(5, 83)=64.91, P<0.01**	F(5, 83)=0.83, P=0.54
	H2	F(5, 74)=74.10, P<0.01**	F(5, 74)=1.25, P=0.29
	H3	F(5, 73)=90.74, P<0.01**	F(5, 73)=1.15, P=0.34
	H4	F(5, 75)=117.78, P<0.01**	F(5, 75)=0.80, P=0.55
	H5	F(5, 70)=51.12, P<0.01**	F(5, 70)=0.45, P=0.81
	H6	F(5, 71)=20.02, P<0.01**	F(5, 71)=4.85, P<0.01**
	H7	F(5, 76)=17.21, P<0.01**	F(5, 76)=4.91, P<0.01**
**means the difference is significant at the 0.01 level
*means the difference is significant at the 0.05 level
